# Supplementary material for: Platelet RNA signature independently predicts ovarian cancer prognosis by deep learning neural network model
Source: Protein Cell. 2022 Nov 7;14(8):618–22. doi: 10.1093/procel/pwac053 (PMC10392027; doi:10.1093/procel/pwac053)
Supplement: pwac053_suppl_Supplementary_Table_S1 [file pwac053_suppl_supplementary_table_s1.xlsx]

## Sheet: Sheet1
Barcode	Hospital	Age	PFS	OS	PFS status	OS status	Platelet count		Table S1. Data supporting the association between thrombocytosis and ovarian cancer prognosis. The headers are patient barcode, recruiting hospitals, patient age (years), progression-free survival (PFS, months), overall survival (OS, months), PFS and OS status at the time of analysis, and platelet count (×109 per L), respectively.
1821655	Henan Tumour Hospital	54	0.266667	0.266667	Dead	Dead	344
1741739	Henan Tumour Hospital	61	0.633333	0.633333	Dead	Dead	630
2660089	Henan Tumour Hospital	52	1.23333	11.0333	Yes	Dead	83
1621997	Henan Tumour Hospital	63	2.03333	2.03333	Dead	Dead	230
1349867	Henan Tumour Hospital	52	2.06667	7.13333	Yes	Alive	251
2634401	Henan Tumour Hospital	20	2.3	2.3	Dead	Dead	195
1674445	Henan Tumour Hospital	59	2.33333	48.3667	Yes	Alive	266
1685103	Henan Tumour Hospital	38	2.46667	36.5333	Yes	Alive	217
4858855	Henan Tumour Hospital	53	2.96667	30.4	Yes	Alive	251
2898543	Henan Tumour Hospital	64	3.16667	64.5667	Yes	Alive	247
1815429	Henan Tumour Hospital	49	3.23333	13.1667	Yes	Dead	552
1723323	Henan Tumour Hospital	58	3.43333	17.0667	Yes	Dead	236
3396559	Henan Tumour Hospital	44	3.5	37.2333	Yes	Alive	265
1101267	Henan Tumour Hospital	45	3.73333	48	Yes	Dead	247
2611511	Henan Tumour Hospital	69	3.8	5	Yes	Dead	269
2819709	Henan Tumour Hospital	53	3.9	9.03333	Yes	Dead	376
3948075	Henan Tumour Hospital	55	3.96667	3.96667	Dead	Dead	284
4263407	Henan Tumour Hospital	58	4.06667	37.6667	Yes	Dead	377
3424603	Henan Tumour Hospital	51	4.53333	34.0667	Yes	Alive	332
4200237	Henan Tumour Hospital	58	4.63333	51.6333	Yes	Alive	351
2925245	Henan Tumour Hospital	55	5.13333	7	Yes	Alive	243
4315263	Henan Tumour Hospital	60	5.36667	5.73333	Yes	Alive	225
3397461	Henan Tumour Hospital	59	5.8	5.96667	Yes	Dead	327
1625147	Henan Tumour Hospital	58	5.83333	27.6667	Yes	Alive	236
1701823	Henan Tumour Hospital	41	6.16667	7.83333	Yes	Dead	273
1850961	Henan Tumour Hospital	59	6.16667	8.4	No	Dead	333
2801091	Henan Tumour Hospital	47	6.2	37.2333	Yes	Alive	381
1694967	Henan Tumour Hospital	63	6.3	6.33333	No	Alive	48
3178879	Henan Tumour Hospital	41	6.53333	18.3333	Yes	Alive	154
1689073	Henan Tumour Hospital	46	6.66667	29.8	Yes	Alive	256
4641243	Henan Tumour Hospital	41	6.9	8.93333	Yes	Dead	645
1685045	Henan Tumour Hospital	54	7.1	10.8333	Yes	Alive	315
1732041	Henan Tumour Hospital	58	7.26667	7.3	No	Alive	354
3162977	Henan Tumour Hospital	54	7.36667	10.6333	Yes	Alive	364
1101027	Henan Tumour Hospital	65	7.36667	25.0333	Yes	Alive	178
1350841	Henan Tumour Hospital	46	7.4	42.4333	Yes	Alive	185
1739537	Henan Tumour Hospital	62	7.56667	12.3667	Yes	Alive	420
1673211	Henan Tumour Hospital	64	7.7	9.43333	Yes	Alive	329
1730897	Henan Tumour Hospital	56	7.7	12.2333	Yes	Dead	168
2881271	Henan Tumour Hospital	68	7.76667	17.2667	Yes	Dead	556
2819175	Henan Tumour Hospital	51	7.86667	11.3667	No	Dead	500
2892163	Henan Tumour Hospital	57	7.86667	13.6333	Yes	Dead	333
4264241	Henan Tumour Hospital	60	7.93333	6.86667	No	Dead	249
4263539	Henan Tumour Hospital	53	7.96667	20.8	Yes	Dead	168
2627553	Henan Tumour Hospital	42	8.06667	8.1	No	Alive	248
3389277	Henan Tumour Hospital	57	8.06667	8.6	No	Dead	248
2811965	Henan Tumour Hospital	51	8.36667	13.0667	Yes	Dead	412
3390235	Henan Tumour Hospital	50	8.36667	18.4333	Yes	Dead	58
1791871	Henan Tumour Hospital	68	8.4	18.2333	Yes	Dead	437
1624755	Henan Tumour Hospital	44	8.66667	10.5	Yes	Alive	283
4263057	Henan Tumour Hospital	38	8.7	24.1667	Yes	Dead	193
1726925	Henan Tumour Hospital	53	8.93333	12.6333	Yes	Dead	138
2811191	Henan Tumour Hospital	42	9.06667	9.1	No	Alive	233
1694891	Henan Tumour Hospital	64	9.16667	10.6	Yes	Dead	258
3386695	Henan Tumour Hospital	54	9.16667	47.7	Yes	Dead	172
1344115	Henan Tumour Hospital	64	9.23333	14.8333	Yes	Alive	332
10632892	Henan Tumour Hospital	51	9.3	9.33333	No	Alive	283
1703257	Henan Tumour Hospital	62	9.33333	10.3333	No	Dead	554
1673887	Henan Tumour Hospital	46	9.36667	52.2667	Yes	Alive	382
2938481	Henan Tumour Hospital	52	9.43333	17.8667	Yes	Dead	187
1477255	Henan Tumour Hospital	40	9.53333	17.5333	Yes	Dead	349
1351565	Henan Tumour Hospital	64	9.76667	38.7	Yes	Dead	199
3422789	Henan Tumour Hospital	66	10.1	10.1	Dead	Dead	346
1738663	Henan Tumour Hospital	46	10.1333	64.1333	Yes	Alive	185
1666015	Henan Tumour Hospital	66	10.1667	21.6667	Yes	Dead	244
2653435	Henan Tumour Hospital	60	10.2	11.0667	No	Dead	240
1683745	Henan Tumour Hospital	48	10.3667	28.7667	Yes	Dead	236
2824477	Henan Tumour Hospital	45	10.4333	24.7333	Yes	Alive	382
2895879	Henan Tumour Hospital	52	10.4333	16.6	Yes	Dead	213
1345467	Henan Tumour Hospital	59	10.5667	50.6	Yes	Dead	86
1726337	Henan Tumour Hospital	45	10.6667	52.8667	Yes	Alive	200
2619103	Henan Tumour Hospital	56	10.8	45.2667	Yes	Alive	503
1350399	Henan Tumour Hospital	51	10.8667	10.8667	Yes	Dead	217
2896959	Henan Tumour Hospital	51	10.9	18.9333	Yes	Dead	278
1719855	Henan Tumour Hospital	60	11	11.5	No	Dead	205
4296739	Henan Tumour Hospital	53	11.1333	11.1333	No	Alive	328
1632733	Henan Tumour Hospital	69	11.1333	34.2	Yes	Dead	134
1625855	Henan Tumour Hospital	47	11.2	15.6667	Yes	Alive	182
1716677	Henan Tumour Hospital	44	11.2333	11.2333	No	Alive	157
3375151	Henan Tumour Hospital	53	11.4	29.7667	Yes	Dead	196
2819325	Henan Tumour Hospital	48	11.4333	11.4333	Dead	Dead	294
1741823	Henan Tumour Hospital	60	11.4667	38.0667	Yes	Alive	178
4315671	Henan Tumour Hospital	52	11.5667	11.6	No	Alive	149
4861174	Henan Tumour Hospital	47	11.6333	56.1333	Yes	Dead	426
1624557	Henan Tumour Hospital	64	11.6667	42.2	Yes	Dead	397
2820493	Henan Tumour Hospital	49	11.7333	11.5667	No	Dead	413
2652497	Henan Tumour Hospital	62	11.9667	35.9667	Yes	Alive	323
1796279	Henan Tumour Hospital	62	12.0333	43.7667	Yes	Alive	372
1667057	Henan Tumour Hospital	34	12.1667	28.0333	Yes	Alive	193
10539446	Henan Tumour Hospital	38	12.1667	55.7333	Yes	Alive	526
4271163	Henan Tumour Hospital	30	12.1667	100.933	Yes	Alive	238
1683975	Henan Tumour Hospital	50	12.1667	41.4	Yes	Dead	195
10542607	Henan Tumour Hospital	77	12.2	12.2333	No	Alive	237
1636401	Henan Tumour Hospital	46	12.4333	26.2333	Yes	Alive	210
3948825	Henan Tumour Hospital	43	12.5	33.2333	Yes	Alive	350
2907953	Henan Tumour Hospital	63	12.5	36.6333	Yes	Alive	292
2635231	Henan Tumour Hospital	63	12.5	49.2	Yes	Dead	219
5590680	Henan Tumour Hospital	17	12.5667	19	Yes	Alive	293
1413063	Henan Tumour Hospital	58	12.6	36.5333	Yes	Dead	67
2639595	Henan Tumour Hospital	64	12.6667	30	Yes	Alive	342
1732357	Henan Tumour Hospital	50	12.7	18.2333	Yes	Dead	144
2667413	Henan Tumour Hospital	53	12.7	51.4333	Yes	Dead	236
1689917	Henan Tumour Hospital	46	12.7667	27.6	Yes	Dead	198
2629357	Henan Tumour Hospital	61	12.8667	29.2333	Yes	Dead	216
1736847	Henan Tumour Hospital	55	12.9333	44.9	Yes	Dead	120
5804951	Henan Tumour Hospital	58	13.0333	18.7333	Yes	Alive	241
1624671	Henan Tumour Hospital	72	13.0333	17.3667	Yes	Dead	143
2022555	Henan Tumour Hospital	52	13.0667	54.9333	Yes	Alive	176
1790285	Henan Tumour Hospital	39	13.2	55.3333	Yes	Alive	252
1682519	Henan Tumour Hospital	58	13.2	69.4667	Yes	Dead	145
2897445	Henan Tumour Hospital	64	13.2333	27.5333	Yes	Alive	133
1344943	Henan Tumour Hospital	68	13.2333	36.5333	Yes	Dead	190
1701879	Henan Tumour Hospital	43	13.2667	55.1667	Yes	Alive	80
1625671	Henan Tumour Hospital	52	13.4	61.1667	Yes	Alive	182
1349817	Henan Tumour Hospital	57	13.4333	14.2	Yes	Dead	153
2638443	Henan Tumour Hospital	61	13.4667	32.7	Yes	Dead	302
1344911	Henan Tumour Hospital	40	13.5	20.5667	Yes	Dead	180
1804233	Henan Tumour Hospital	35	13.5333	13.6667	No	Dead	269
4107781	Henan Tumour Hospital	71	13.6	32.0667	Yes	Alive	313
1736427	Henan Tumour Hospital	53	13.6	13.6	Dead	Dead	258
1346661	Henan Tumour Hospital	57	13.6667	16.5333	Yes	Alive	112
2634313	Henan Tumour Hospital	30	13.6667	13.6667	Yes	Dead	197
1685397	Henan Tumour Hospital	48	13.6667	40.3	Yes	Dead	164
3178677	Henan Tumour Hospital	58	13.8	33.8333	Yes	Alive	382
3155159	Henan Tumour Hospital	50	13.8667	13.9	No	Alive	364
4263215	Henan Tumour Hospital	66	13.8667	14.0667	Yes	Alive	381
3178835	Henan Tumour Hospital	49	13.8667	17.0667	No	Dead	396
3213215	Henan Tumour Hospital	64	13.9333	17.6	Yes	Dead	367
3177253	Henan Tumour Hospital	58	13.9333	49.6	Yes	Dead	179
2803359	Henan Tumour Hospital	48	14.0333	24.9667	Yes	Alive	227
3172061	Henan Tumour Hospital	63	14.0333	14.0333	Dead	Dead	296
2630121	Henan Tumour Hospital	50	14.0333	39.6	Yes	Dead	261
4199487	Henan Tumour Hospital	55	14.2	18.2	Yes	Dead	274
2902419	Henan Tumour Hospital	51	14.2333	14.2333	No	Alive	418
2636691	Henan Tumour Hospital	37	14.2333	17.9	Yes	Alive	334
1728119	Henan Tumour Hospital	61	14.2333	55.4667	Yes	Alive	98
1348677	Henan Tumour Hospital	53	14.4	67.6667	Yes	Dead	211
1356965	Henan Tumour Hospital	57	14.4333	37.4	Yes	Dead	149
10176838	Henan Tumour Hospital	53	14.4667	30.9	Yes	Alive	96
2640695	Henan Tumour Hospital	48	14.7333	14.7333	No	Alive	425
5790792	Henan Tumour Hospital	64	14.7667	17.4667	Yes	Dead	115
10564404	Henan Tumour Hospital	64	14.7667	23.8	Yes	Dead	206
1733493	Henan Tumour Hospital	60	15	65.9333	Yes	Alive	106
2639731	Henan Tumour Hospital	69	15	15.8333	No	Dead	135
1350869	Henan Tumour Hospital	49	15.1	15.1333	No	Alive	264
10175039	Henan Tumour Hospital		15.1	73.5333	Yes	Alive	174
1634049	Henan Tumour Hospital	50	15.2	45.9333	Yes	Alive	206
3178611	Henan Tumour Hospital	53	15.3	17.8	No	Dead	368
2646193	Henan Tumour Hospital	76	15.3333	39.6333	Yes	Alive	122
4801471	Henan Tumour Hospital	35	15.3667	36.5333	Yes	Alive	225
1350949	Henan Tumour Hospital	38	15.5	33.3333	Yes	Dead	128
1688331	Henan Tumour Hospital	63	15.5	41.4667	Yes	Dead	453
1686655	Henan Tumour Hospital	51	15.5333	24.8667	Yes	Dead	361
4198007	Henan Tumour Hospital	73	15.6333	15.6333	Dead	Dead	174
2638469	Henan Tumour Hospital	49	15.6333	79.3	Yes	Dead	191
5583986	Henan Tumour Hospital	41	15.6667	15.6667	No	Alive	284
1404761	Henan Tumour Hospital	59	15.7	18.2333	Yes	Alive	191
1740945	Henan Tumour Hospital	58	15.7667	41.4667	Yes	Dead	196
1715117	Henan Tumour Hospital	54	15.8	15.8333	No	Alive	208
4262313	Henan Tumour Hospital	69	15.8333	48.8667	Yes	Alive	379
2902399	Henan Tumour Hospital	61	15.8667	85.5333	Yes	Alive	157
1726717	Henan Tumour Hospital	44	16.0333	16.0333	Dead	Dead	201
1399391	Henan Tumour Hospital	51	16.0333	16.2	No	Dead	181
2617717	Henan Tumour Hospital	72	16.0667	38.5667	Yes	Dead	141
3182111	Henan Tumour Hospital	43	16.1333	16.1333	No	Alive	72
1402963	Henan Tumour Hospital	57	16.2333	64.8	Yes	Alive	315
2641273	Henan Tumour Hospital	47	16.5	42.3	Yes	Alive	380
1404883	Henan Tumour Hospital	56	16.5	20.0667	Yes	Dead	136
2816635	Henan Tumour Hospital	64	16.5	40.6	Yes	Dead	269
1347671	Henan Tumour Hospital	29	16.5333	34.0667	Yes	Alive	201
4200137	Henan Tumour Hospital	52	16.7	27.3667	Yes	Alive	245
1634705	Henan Tumour Hospital	72	16.7	47.1	Yes	Dead	147
2661469	Henan Tumour Hospital	65	16.8	16.8333	No	Alive	221
2814447	Henan Tumour Hospital	46	16.8667	16.8667	No	Alive	339
4688437	Henan Tumour Hospital	71	16.9667	16.8333	No	Dead	139
1656229	Henan Tumour Hospital	44	17.0333	45.3667	Yes	Dead	204
1130339	Henan Tumour Hospital	58	17.1	54.8667	Yes	Alive	176
4843749	Henan Tumour Hospital	73	17.1333	19.6667	No	Dead	248
2019639	Henan Tumour Hospital	53	17.2	20.8667	Yes	Alive	231
1404203	Henan Tumour Hospital	74	17.2333	34.1333	Yes	Alive	240
1403307	Henan Tumour Hospital	54	17.2333	39.4333	Yes	Alive	196
1695017	Henan Tumour Hospital	50	17.2333	43.6	Yes	Dead	195
4315557	Henan Tumour Hospital	44	17.2667	18.1	Yes	Alive	132
1716031	Henan Tumour Hospital	47	17.2667	48.7333	Yes	Alive	162
1345353	Henan Tumour Hospital	39	17.3	58.3667	Yes	Alive	210
1404453	Henan Tumour Hospital	49	17.4333	38.5667	Yes	Dead	255
2800823	Henan Tumour Hospital	55	17.6333	17.6667	No	Alive	352
1202355	Henan Tumour Hospital	41	17.6333	46.8	Yes	Dead	321
1673453	Henan Tumour Hospital	55	17.7333	10.3	Yes	Alive	246
1345335	Henan Tumour Hospital	54	17.8333	42.8333	Yes	Alive	342
1848501	Henan Tumour Hospital	64	17.8333	27.7	Yes	Dead	378
1809611	Henan Tumour Hospital	59	18.1	112.667	Yes	Dead	165
1725337	Henan Tumour Hospital	36	18.1667	34.9667	Yes	Alive	223
2638761	Henan Tumour Hospital	51	18.1667	43.4667	Yes	Alive	237
1633997	Henan Tumour Hospital	64	18.1667	49.6667	Yes	Alive	124
2900153	Henan Tumour Hospital	53	18.2	26.6333	Yes	Dead	174
2688987	Henan Tumour Hospital	54	18.3	18.3	No	Alive	241
2808841	Henan Tumour Hospital	17	18.3	61.4333	Yes	Alive	301
2822105	Henan Tumour Hospital	61	18.3	63.8333	Yes	Alive	197
3403607	Henan Tumour Hospital	40	18.3	68.6333	Yes	Alive	208
2558093	Henan Tumour Hospital	43	18.5	30.5	Yes	Alive	287
1347183	Henan Tumour Hospital	57	18.6	47.3	Yes	Dead	200
1350993	Henan Tumour Hospital	57	18.6333	18.6333	Dead	Dead	108
2655891	Henan Tumour Hospital	53	18.7	40.3667	Yes	Dead	87
1685357	Henan Tumour Hospital	61	18.8333	46.6667	Yes	Dead	167
1350983	Henan Tumour Hospital	52	18.9	19.1333	Yes	Alive	163
1130801	Henan Tumour Hospital	51	19.0667	22.2333	Yes	Dead	259
10543680	Henan Tumour Hospital	54	19.1	19.1333	No	Alive	577
1732857	Henan Tumour Hospital	66	19.2	61.2667	Yes	Dead	253
2540853	Henan Tumour Hospital	60	19.5	23.3667	No	Dead	214
2828949	Henan Tumour Hospital	66	19.6667	19.7	No	Alive	203
1692451	Henan Tumour Hospital	42	19.8	52.7333	Yes	Alive	232
5577623	Henan Tumour Hospital	67	19.9333	19.9333	No	Alive	255
1673169	Henan Tumour Hospital	61	20.3333	20.3667	No	Alive	157
1789535	Henan Tumour Hospital	67	20.5	69.7667	Yes	Dead	359
2807387	Henan Tumour Hospital	45	20.8	36.8	Yes	Alive	270
4315563	Henan Tumour Hospital	52	20.8667	19.8333	No	Dead	250
1626713	Henan Tumour Hospital	63	20.9667	63.8667	Yes	Alive	266
3212287	Henan Tumour Hospital	67	21	40.4333	Yes	Alive	221
2622825	Henan Tumour Hospital	50	21	30.1333	Yes	Dead	202
5587319	Henan Tumour Hospital	60	21.0333	21.0667	No	Alive	470
1687211	Henan Tumour Hospital	65	21.0667	24.1	Yes	Alive	201
1741129	Henan Tumour Hospital	52	21.0667	22.6667	Yes	Dead	366
2636023	Henan Tumour Hospital	60	21.1667	21.2	No	Dead	292
1346713	Henan Tumour Hospital	60	21.1667	24.3333	Yes	Dead	265
4291433	Henan Tumour Hospital	55	21.2	77.4667	Yes	Alive	278
2895871	Henan Tumour Hospital	56	21.2333	39.2	Yes	Dead	297
3381907	Henan Tumour Hospital	50	21.2667	21.2667	No	Alive	122
4315763	Henan Tumour Hospital	50	21.2667	21.3	No	Alive	374
1646959	Henan Tumour Hospital	45	21.4333	47.1667	Yes	Alive	154
3204387	Henan Tumour Hospital	47	21.4667	21.4667	No	Alive	272
3204027	Henan Tumour Hospital	54	21.6333	21.6333	No	Alive	246
4262667	Henan Tumour Hospital	48	21.6667	21.7	No	Alive	590
4261917	Henan Tumour Hospital	51	21.7333	22.3	No	Dead	329
2933473	Henan Tumour Hospital	54	21.8333	41	Yes	Alive	245
2630491	Henan Tumour Hospital	25	21.9333	21.9333	No	Alive	209
5579872	Henan Tumour Hospital	45	22.0333	22.0333	No	Alive	185
1409127	Henan Tumour Hospital	63	22.0667	22.7333	Yes	Alive	163
1674177	Henan Tumour Hospital	32	22.0667	61.3	Yes	Alive	252
2642745	Henan Tumour Hospital	36	22.1333	22.1667	No	Alive	314
2658429	Henan Tumour Hospital	48	22.1667	61.4667	Yes	Alive	278
2787339	Henan Tumour Hospital	46	22.1667	66.4667	Yes	Alive	209
1399313	Henan Tumour Hospital	60	22.1667	70.7667	Yes	Alive	230
2651957	Henan Tumour Hospital	67	22.2333	38.9333	Yes	Alive	190
1345937	Henan Tumour Hospital	50	22.3333	53.1333	Yes	Alive	180
1688609	Henan Tumour Hospital	60	22.3333	97.6667	Yes	Alive	254
2639127	Henan Tumour Hospital	48	22.3333	110.1	Yes	Alive	214
1741491	Henan Tumour Hospital	60	22.3333	44.6	Yes	Dead	221
1827021	Henan Tumour Hospital	51	22.5	42.9	Yes	Alive	233
1111697	Henan Tumour Hospital	62	22.5	32.3667	Yes	Dead	281
2640031	Henan Tumour Hospital	59	22.5333	26.1	No	Dead	234
2613059	Henan Tumour Hospital	63	22.5667	51.9667	Yes	Alive	189
2541675	Henan Tumour Hospital	57	22.7667	61.2333	Yes	Alive	250
10175680	Henan Tumour Hospital	47	22.8333	82.8333	Yes	Alive	256
1702935	Henan Tumour Hospital	70	22.9	23.2	No	Dead	284
1130153	Henan Tumour Hospital	56	22.9667	57.9	Yes	Alive	286
1343729	Henan Tumour Hospital	47	23.3	40.5333	Yes	Dead	237
3392455	Henan Tumour Hospital	55	23.3333	66.2	Yes	Dead	349
1673583	Henan Tumour Hospital	48	23.3333	71.9	Yes	Dead	179
1348193	Henan Tumour Hospital	50	23.5	58.2333	Yes	Alive	120
1785867	Henan Tumour Hospital	60	23.5	66.4667	Yes	Alive	221
1343731	Henan Tumour Hospital	38	23.5667	67.2667	Yes	Alive	293
2614631	Henan Tumour Hospital	52	23.6667	23.6667	No	Alive	344
1352011	Henan Tumour Hospital	58	23.7333	73.7667	Yes	Alive	164
4981398	Henan Tumour Hospital	54	23.7667	23.8	No	Alive	390
1620227	Henan Tumour Hospital	69	23.8	34.8333	Yes	Dead	259
1725399	Henan Tumour Hospital	65	23.9333	61.1	Yes	Dead	101
2818009	Henan Tumour Hospital	52	24.0333	25.3667	No	Dead	264
1130027	Henan Tumour Hospital	49	24.0333	63.1667	Yes	Dead	302
1683375	Henan Tumour Hospital	40	24.1333	38.9667	Yes	Dead	370
1350819	Henan Tumour Hospital	40	24.2333	37.7	Yes	Dead	161
5298837	Henan Tumour Hospital	68	24.3	24.3333	No	Alive	170
4291343	Henan Tumour Hospital	59	24.3333	98.1	Yes	Alive	151
3379319	Henan Tumour Hospital	73	24.3333	25.4333	No	Dead	251
1694861	Henan Tumour Hospital	45	24.3667	58.9	Yes	Alive	251
2670689	Henan Tumour Hospital	46	24.3667	39.1	Yes	Dead	312
1399133	Henan Tumour Hospital	39	24.3667	48.4667	Yes	Dead	196
3175439	Henan Tumour Hospital	64	24.3667	76.6	Yes	Dead	144
3172311	Henan Tumour Hospital	56	24.4667	31.8667	Yes	Alive	284
3169139	Henan Tumour Hospital	26	24.5	24.5	No	Alive	252
5591186	Henan Tumour Hospital	42	24.5333	43.7333	Yes	Alive	117
3371411	Henan Tumour Hospital	45	24.5667	24.5667	No	Alive	323
3374949	Henan Tumour Hospital	54	24.7	24.7	No	Alive	285
3189531	Henan Tumour Hospital	46	24.8667	24.9	No	Alive	242
1794027	Henan Tumour Hospital	67	24.9	73.6	Yes	Alive	221
10558917	Henan Tumour Hospital	49	25.1667	25.2	No	Alive	197
1731563	Henan Tumour Hospital	55	25.2667	73.1667	Yes	Alive	160
1634389	Henan Tumour Hospital	52	25.4	25.4	No	Alive	77
2675519	Henan Tumour Hospital	44	25.4	61.2333	Yes	Alive	300
1131279	Henan Tumour Hospital	43	25.4333	28	No	Dead	110
1348875	Henan Tumour Hospital	25	25.5	26.3333	Yes	Alive	115
1147673	Henan Tumour Hospital	58	25.7333	32.8667	Yes	Alive	211
1689563	Henan Tumour Hospital	30	25.8667	25.9	No	Alive	337
1689087	Henan Tumour Hospital	67	25.9333	25.9333	No	Alive	146
2641335	Henan Tumour Hospital	52	25.9333	28.7	No	Dead	100
2933687	Henan Tumour Hospital	37	26.2	27.0333	No	Dead	181
2693001	Henan Tumour Hospital	60	26.3	64.6333	Yes	Alive	322
5583653	Henan Tumour Hospital	57	26.3667	60.5333	Yes	Alive	343
3154895	Henan Tumour Hospital	70	26.4	32.1667	Yes	Alive	390
1130047	Henan Tumour Hospital	60	26.4	59.3667	Yes	Alive	394
1878675	Henan Tumour Hospital	46	26.6	73.8	Yes	Alive	124
2541967	Henan Tumour Hospital	51	26.8333	29.1667	No	Dead	280
1351467	Henan Tumour Hospital	58	26.9	82.2	Yes	Alive	158
4981292	Henan Tumour Hospital	54	27.5333	27.5333	No	Alive	404
2647711	Henan Tumour Hospital	42	27.7333	49.8667	Yes	Dead	230
3173025	Henan Tumour Hospital	57	27.8	60.9333	Yes	Alive	149
5580239	Henan Tumour Hospital	50	27.9333	27.9667	No	Alive	231
1787189	Henan Tumour Hospital	43	27.9667	94.8667	Yes	Dead	527
1741469	Henan Tumour Hospital	47	28.1667	73.4	Yes	Alive	180
2023119	Henan Tumour Hospital	45	28.3333	76.4333	Yes	Alive	275
1403603	Henan Tumour Hospital	47	28.3333	85.3667	Yes	Alive	180
2902591	Henan Tumour Hospital	61	28.8667	41.9333	Yes	Alive	412
2774743	Henan Tumour Hospital	62	28.8667	60.3	Yes	Dead	203
1702285	Henan Tumour Hospital	45	28.9333	83.1333	Yes	Dead	465
1402813	Henan Tumour Hospital	67	29.2	37.6333	Yes	Dead	273
1685719	Henan Tumour Hospital	63	29.3333	62.2333	Yes	Dead	225
4198493	Henan Tumour Hospital	43	29.6667	29.7	No	Alive	158
4651791	Henan Tumour Hospital	39	29.7	29.7	No	Alive	338
2617247	Henan Tumour Hospital	56	29.7	73.2	Yes	Dead	428
3413825	Henan Tumour Hospital	31	29.8	29.8333	No	Alive	163
1402907	Henan Tumour Hospital	44	29.8	65.4333	Yes	Alive	191
4315623	Henan Tumour Hospital	48	29.8667	29.9	No	Alive	199
4315609	Henan Tumour Hospital	59	30.0333	30.0333	No	Alive	183
2655937	Henan Tumour Hospital	82	30.1	54.7	Yes	Dead	330
4264133	Henan Tumour Hospital	64	30.2	30.2333	No	Alive	469
4269987	Henan Tumour Hospital	49	30.4	30.4333	No	Alive	483
1809287	Henan Tumour Hospital	69	30.4	31.6333	No	Dead	117
4262899	Henan Tumour Hospital	65	30.4667	30.4667	No	Alive	177
4313057	Henan Tumour Hospital	42	30.5	30.5333	No	Alive	306
2640203	Henan Tumour Hospital	60	30.5	36.4333	No	Dead	227
4264051	Henan Tumour Hospital	62	30.5333	30.5333	No	Alive	209
4315669	Henan Tumour Hospital	51	30.5667	30.6	No	Alive	357
4656855	Henan Tumour Hospital	53	30.6	30.6333	No	Alive	152
4267937	Henan Tumour Hospital	50	30.6	30.6333	No	Alive	425
2656155	Henan Tumour Hospital	40	30.6333	50.6667	Yes	Dead	381
3421693	Henan Tumour Hospital	35	30.7	30.7	No	Alive	341
4315621	Henan Tumour Hospital	65	30.7	30.7333	No	Alive	242
1855343	Henan Tumour Hospital	57	30.7333	30.7667	No	Alive	170
3391195	Henan Tumour Hospital	54	30.7333	30.7667	No	Alive	457
4315655	Henan Tumour Hospital	55	30.7667	30.8	No	Alive	196
4315819	Henan Tumour Hospital	70	30.8333	30.8333	No	Alive	313
3405983	Henan Tumour Hospital	48	30.8333	30.8333	No	Alive	318
1810199	Henan Tumour Hospital	66	30.8667	30.9	No	Alive	288
4264039	Henan Tumour Hospital	43	30.9	30.9	No	Alive	303
3371185	Henan Tumour Hospital	48	30.9	30.9333	No	Alive	301
3176905	Henan Tumour Hospital	53	31	31.0333	No	Alive	300
3155697	Henan Tumour Hospital	64	31.0333	31.0667	No	Alive	218
4275471	Henan Tumour Hospital	53	31.1	31.1333	No	Alive	338
3411919	Henan Tumour Hospital	43	31.1667	31.2	No	Alive	276
3453735	Henan Tumour Hospital	39	31.2	31.2	No	Alive	295
3373173	Henan Tumour Hospital	57	31.2333	31.2333	No	Alive	167
1699827	Henan Tumour Hospital	24	31.2333	36.3667	Yes	Alive	252
3413867	Henan Tumour Hospital	34	31.4333	31.4333	No	Alive	222
4812893	Henan Tumour Hospital	50	31.5	31.5333	No	Alive	235
4845038	Henan Tumour Hospital	49	31.6	31.6	No	Alive	320
1700929	Henan Tumour Hospital	36	31.6667	31.7	No	Alive	305
3980359	Henan Tumour Hospital	61	31.7	82.2667	Yes	Alive	244
2707497	Henan Tumour Hospital	63	31.7667	31.8	No	Alive	391
1685025	Henan Tumour Hospital	49	31.7667	84.9333	Yes	Alive	143
3436131	Henan Tumour Hospital	46	31.9333	31.9667	No	Alive	150
3394637	Henan Tumour Hospital	51	32.2	32.2333	No	Alive	261
2697765	Henan Tumour Hospital	51	32.2	32.2333	No	Alive	451
1356681	Henan Tumour Hospital	24	32.3	33.8667	No	Dead	233
2557453	Henan Tumour Hospital	47	32.5333	58.3333	Yes	Alive	305
1209333	Henan Tumour Hospital	62	32.5667	61.2667	Yes	Dead	257
4262345	Henan Tumour Hospital	60	32.6	61.2667	Yes	Alive	209
1356411	Henan Tumour Hospital	44	32.7667	32.8	No	Alive	201
1351365	Henan Tumour Hospital	50	33.5	146.833	Yes	Alive	212
3379653	Henan Tumour Hospital	60	33.5667	33.6	No	Alive	243
3401787	Henan Tumour Hospital	66	33.6667	33.6667	No	Alive	239
4263999	Henan Tumour Hospital	45	33.7333	33.7333	No	Alive	300
4263543	Henan Tumour Hospital	63	33.7333	33.7333	No	Alive	331
1684439	Henan Tumour Hospital	59	33.8	42.5667	Yes	Alive	69
1668247	Henan Tumour Hospital	48	33.9333	37.5333	Yes	Dead	161
4216763	Henan Tumour Hospital	47	34	34	No	Alive	329
1783645	Henan Tumour Hospital	52	34	80.7333	Yes	Dead	285
4262581	Henan Tumour Hospital	62	34.1333	34.1333	No	Alive	596
1350873	Henan Tumour Hospital	52	34.2667	34.3	No	Dead	290
2640839	Henan Tumour Hospital	47	34.3333	61.4333	Yes	Alive	232
1683089	Henan Tumour Hospital	58	34.4	34.9333	No	Dead	456
3176023	Henan Tumour Hospital	49	34.4333	34.4333	No	Alive	249
3986829	Henan Tumour Hospital	47	34.4333	34.9667	Yes	Alive	305
2642105	Henan Tumour Hospital	59	34.4667	34.5	No	Alive	250
1721235	Henan Tumour Hospital	52	34.5667	34.5667	Yes	Dead	386
2683913	Henan Tumour Hospital	52	34.6333	59.4333	Yes	Dead	301
1130635	Henan Tumour Hospital	47	34.6333	70.4333	Yes	Dead	190
4266515	Henan Tumour Hospital	60	35.1333	67	Yes	Alive	264
2827787	Henan Tumour Hospital	64	35.6667	37.1333	Yes	Alive	325
1722807	Henan Tumour Hospital	57	35.9333	43	Yes	Alive	222
2937059	Henan Tumour Hospital	55	36.3667	36.4	No	Alive	181
2763717	Henan Tumour Hospital	42	36.4667	36.5	No	Alive	375
2923609	Henan Tumour Hospital	43	36.5	36.5333	No	Alive	282
4262105	Henan Tumour Hospital	67	36.5333	36.5667	No	Alive	301
2701619	Henan Tumour Hospital	52	36.5333	36.5667	No	Alive	315
1350441	Henan Tumour Hospital	58	36.5333	48.7	Yes	Dead	140
2898767	Henan Tumour Hospital	48	36.5667	36.6	No	Alive	216
2925623	Henan Tumour Hospital	52	36.6	36.6333	No	Alive	471
2690057	Henan Tumour Hospital	43	36.6333	36.6333	No	Alive	393
2813601	Henan Tumour Hospital	63	36.6667	36.6667	No	Alive	299
3161451	Henan Tumour Hospital	45	36.6667	36.7	No	Alive	267
2641693	Henan Tumour Hospital	50	36.7	36.7333	No	Alive	264
2929531	Henan Tumour Hospital	38	36.7	47.7	Yes	Alive	233
1790419	Henan Tumour Hospital	39	36.7667	36.7667	No	Alive	206
2694331	Henan Tumour Hospital	53	36.8	36.8	No	Alive	318
2640271	Henan Tumour Hospital	52	36.8	36.8333	No	Alive	153
2631715	Henan Tumour Hospital	59	36.8333	39.5333	No	Dead	79
2701153	Henan Tumour Hospital	51	36.9	36.9	No	Alive	263
2639327	Henan Tumour Hospital	55	36.9333	36.9667	No	Alive	207
2611743	Henan Tumour Hospital	60	36.9333	36.9667	No	Alive	389
1791903	Henan Tumour Hospital	47	36.9333	36.9667	No	Alive	393
4262647	Henan Tumour Hospital	54	36.9333	71.0667	Yes	Alive	304
2646111	Henan Tumour Hospital	53	37.0333	37.0667	No	Alive	458
1703477	Henan Tumour Hospital	45	37.0333	37.7	No	Dead	108
2637587	Henan Tumour Hospital	51	37.1	37.1333	No	Alive	237
2926945	Henan Tumour Hospital	52	37.1333	37.1667	No	Alive	163
2908261	Henan Tumour Hospital	48	37.1333	37.1667	No	Alive	214
2817599	Henan Tumour Hospital	53	37.1333	37.1667	No	Alive	316
2642109	Henan Tumour Hospital	46	37.1333	37.1667	No	Alive	464
2816127	Henan Tumour Hospital	53	37.1667	37.2	No	Alive	310
4263207	Henan Tumour Hospital	71	37.2	37.2333	No	Alive	466
2801367	Henan Tumour Hospital	54	37.2333	37.2667	No	Alive	288
2784917	Henan Tumour Hospital	45	37.3	37.3	No	Alive	201
2645165	Henan Tumour Hospital	63	37.3	37.3333	No	Alive	221
2656955	Henan Tumour Hospital	49	37.3	37.3333	No	Alive	278
2805781	Henan Tumour Hospital	64	37.3333	37.3667	No	Alive	341
1101089	Henan Tumour Hospital	51	37.3333	75.6667	Yes	Alive	248
2679265	Henan Tumour Hospital	53	37.3667	37.4	No	Alive	303
2611737	Henan Tumour Hospital	45	37.3667	37.4	No	Alive	381
2678819	Henan Tumour Hospital	36	37.5333	64.1333	Yes	Alive	569
1668139	Henan Tumour Hospital	56	37.5667	37.5667	No	Alive	325
2627675	Henan Tumour Hospital	44	37.7333	37.7667	No	Alive	256
1807499	Henan Tumour Hospital	56	37.7667	37.8	No	Alive	190
3398931	Henan Tumour Hospital	38	38.0667	38.1	No	Alive	137
1794783	Henan Tumour Hospital	59	38.1	51.0667	Yes	Dead	251
3979487	Henan Tumour Hospital	63	38.6	41.1	No	Dead	157
3388999	Henan Tumour Hospital	20	38.8333	38.8667	No	Alive	131
3412129	Henan Tumour Hospital	41	38.8333	38.8667	No	Alive	253
2704249	Henan Tumour Hospital	60	38.8333	46.4	Yes	Alive	363
1402779	Henan Tumour Hospital	56	39.4333	65.6667	Yes	Dead	106
2611539	Henan Tumour Hospital	50	39.5	39.5333	No	Alive	467
1625557	Henan Tumour Hospital	46	39.5667	40.3	No	Dead	121
2674635	Henan Tumour Hospital	43	39.7333	39.7667	No	Alive	188
2658661	Henan Tumour Hospital	51	39.8	39.8333	No	Alive	375
2643579	Henan Tumour Hospital	62	39.9667	40	No	Alive	276
4261651	Henan Tumour Hospital	45	40.0667	40.1	No	Alive	131
3165603	Henan Tumour Hospital	61	40.0667	40.1	No	Alive	379
3172029	Henan Tumour Hospital	50	40.1667	40.1667	No	Alive	310
1891387	Henan Tumour Hospital	49	40.1667	85.6333	Yes	Alive	204
3412073	Henan Tumour Hospital	45	40.3667	40.3667	No	Alive	130
2641573	Henan Tumour Hospital	41	40.3667	40.4	No	Alive	372
2898683	Henan Tumour Hospital	58	40.4667	76.0667	Yes	Alive	176
3177237	Henan Tumour Hospital	54	40.6333	40.6333	No	Alive	289
1348847	Henan Tumour Hospital	50	40.7667	61.6667	Yes	Alive	223
2927517	Henan Tumour Hospital	43	40.9333	40.9333	No	Alive	254
1692695	Henan Tumour Hospital	52	40.9333	40.9667	No	Alive	357
3168449	Henan Tumour Hospital	61	41	41.0333	No	Alive	357
1824391	Henan Tumour Hospital	41	41.1333	73.6667	Yes	Dead	212
3169887	Henan Tumour Hospital	60	41.2	41.2333	No	Alive	330
4803363	Henan Tumour Hospital	68	41.5667	61	Yes	Alive	296
1683277	Henan Tumour Hospital	53	41.7667	41.7667	No	Alive	206
1684851	Henan Tumour Hospital	72	41.9667	45.6333	Yes	Alive	369
2683071	Henan Tumour Hospital	38	42.2	51.7667	Yes	Alive	164
1687699	Henan Tumour Hospital	43	42.2333	124.1	Yes	Alive	238
2657783	Henan Tumour Hospital	53	42.3333	76.5333	Yes	Alive	233
2641609	Henan Tumour Hospital	34	42.5667	42.6	No	Alive	336
1725517	Henan Tumour Hospital	49	42.5667	85.3667	Yes	Alive	345
1719837	Henan Tumour Hospital	66	42.6	48.8	No	Dead	258
1741557	Henan Tumour Hospital	54	42.6333	42.6333	No	Alive	277
1724415	Henan Tumour Hospital	54	42.6333	42.6667	No	Alive	177
1805621	Henan Tumour Hospital	44	42.6333	42.6667	No	Alive	200
3415369	Henan Tumour Hospital	52	42.6333	85.9	Yes	Alive	187
1792037	Henan Tumour Hospital	64	42.6667	42.6667	No	Alive	440
1700229	Henan Tumour Hospital	50	42.6667	42.7	No	Alive	194
1815725	Henan Tumour Hospital	51	42.6667	42.7	No	Alive	288
1696043	Henan Tumour Hospital	48	42.7	42.7	No	Alive	268
1656919	Henan Tumour Hospital	51	42.7	42.7333	No	Alive	461
1792537	Henan Tumour Hospital	44	42.7333	42.7333	No	Alive	274
2632419	Henan Tumour Hospital	41	42.7333	42.7333	No	Alive	375
1717637	Henan Tumour Hospital	33	42.7333	42.7333	No	Alive	487
1789631	Henan Tumour Hospital	48	42.7333	42.7667	No	Alive	164
1685353	Henan Tumour Hospital	64	42.7333	42.7667	No	Alive	227
2634581	Henan Tumour Hospital	49	42.7667	42.7667	No	Alive	182
1740913	Henan Tumour Hospital	51	42.7667	42.8	No	Alive	341
1666503	Henan Tumour Hospital	24	42.8	42.8333	No	Alive	197
3371259	Henan Tumour Hospital	46	42.8	44.5333	Yes	Alive	254
1345055	Henan Tumour Hospital	49	42.8667	42.9	No	Alive	157
2653539	Henan Tumour Hospital	42	42.8667	42.9	No	Alive	279
4271641	Henan Tumour Hospital	49	42.8667	73.7667	Yes	Alive	221
1687927	Henan Tumour Hospital	35	42.9	42.9333	No	Alive	177
1669487	Henan Tumour Hospital	54	42.9	42.9333	Yes	Alive	259
1794013	Henan Tumour Hospital	50	42.9	42.9333	No	Alive	334
1799837	Henan Tumour Hospital	52	42.9333	42.9667	No	Alive	209
1725967	Henan Tumour Hospital	46	43.1	43.1333	No	Alive	416
1801251	Henan Tumour Hospital	60	43.1667	43.1667	No	Alive	412
1715673	Henan Tumour Hospital	47	43.3	43.3	No	Alive	106
1717179	Henan Tumour Hospital	58	43.3	45.4333	No	Dead	177
1683179	Henan Tumour Hospital	42	43.3333	43.3667	No	Alive	138
1688949	Henan Tumour Hospital	26	43.3333	43.3667	No	Alive	212
1700221	Henan Tumour Hospital	32	43.3667	43.4	No	Alive	284
1722713	Henan Tumour Hospital	52	43.3667	43.4	No	Alive	375
1731559	Henan Tumour Hospital	52	43.5	43.5333	No	Alive	223
2080371	Henan Tumour Hospital	51	43.5333	43.5333	No	Alive	199
2805723	Henan Tumour Hospital	39	43.5333	43.5667	No	Alive	369
1793235	Henan Tumour Hospital	60	43.5667	43.6	No	Alive	323
1637299	Henan Tumour Hospital	48	43.7	43.7333	No	Alive	290
2630287	Henan Tumour Hospital	59	43.9	50.1667	Yes	Alive	327
1344951	Henan Tumour Hospital	61	43.9667	57.8667	Yes	Alive	177
2641533	Henan Tumour Hospital	48	44.3667	44.3667	No	Alive	336
2676167	Henan Tumour Hospital	58	44.7	20.6333	Yes	Dead	135
1682631	Henan Tumour Hospital	64	44.9333	44.9333	No	Alive	421
2635107	Henan Tumour Hospital	66	44.9667	45	No	Alive	211
4291979	Henan Tumour Hospital	54	45.0333	45.0333	Yes	Alive	259
1402953	Henan Tumour Hospital	48	45.4	46.6	Yes	Alive	266
2669081	Henan Tumour Hospital	54	45.5	45.5333	No	Alive	253
1669045	Henan Tumour Hospital	71	45.6333	45.6333	No	Alive	258
1682687	Henan Tumour Hospital	53	45.6333	45.6333	No	Alive	445
1685407	Henan Tumour Hospital	57	45.6333	45.6667	No	Alive	239
1687325	Henan Tumour Hospital	65	45.6667	45.6667	No	Alive	306
1682855	Henan Tumour Hospital	53	45.8667	45.8667	No	Alive	250
2674769	Henan Tumour Hospital	51	45.9	45.9333	No	Alive	274
1689097	Henan Tumour Hospital	63	46	46.0333	No	Alive	147
1682787	Henan Tumour Hospital	60	46.1	46.1333	No	Alive	346
4405843	Henan Tumour Hospital	53	46.1667	61.5333	Yes	Dead	131
1737573	Henan Tumour Hospital	67	46.2333	46.2333	Dead	Dead	206
241428	Henan Tumour Hospital	38	46.3667	60.7667	Yes	Dead	155
2613193	Henan Tumour Hospital	52	46.5	46.5333	No	Alive	447
2612105	Henan Tumour Hospital	41	46.5667	46.6	No	Alive	172
1107061	Henan Tumour Hospital	57	46.6667	91.7	Yes	Alive	191
2938203	Henan Tumour Hospital	44	46.7	97.9333	Yes	Alive	329
1811359	Henan Tumour Hospital	63	47.0333	47.0667	No	Alive	144
2653363	Henan Tumour Hospital	61	47.1667	47.2	No	Alive	157
1673571	Henan Tumour Hospital	41	47.7333	85.2	Yes	Alive	172
1800351	Henan Tumour Hospital	56	47.9667	48	No	Alive	628
1688855	Henan Tumour Hospital	52	48	48.0333	No	Alive	131
1404651	Henan Tumour Hospital	67	48.4333	34.3	Yes	Dead	241
1638037	Henan Tumour Hospital	49	48.6	97.4333	Yes	Alive	184
1350331	Henan Tumour Hospital	36	48.6667	48.7	No	Alive	309
1687519	Henan Tumour Hospital	36	48.7	48.7	No	Alive	196
2033355	Henan Tumour Hospital	58	48.7	48.7	No	Alive	223
1685765	Henan Tumour Hospital	45	48.7	48.7333	No	Alive	200
1698403	Henan Tumour Hospital	50	48.7	97.7333	Yes	Alive	77
1687985	Henan Tumour Hospital	47	48.7333	48.7667	No	Alive	119
1686497	Henan Tumour Hospital	58	48.7333	48.7667	No	Alive	196
1634107	Henan Tumour Hospital	60	48.7667	48.7667	No	Alive	246
1722121	Henan Tumour Hospital	37	48.7667	48.8	No	Alive	196
1736933	Henan Tumour Hospital	47	48.8	48.8333	No	Alive	141
1688421	Henan Tumour Hospital	62	48.8333	51.9333	Yes	Alive	222
1633151	Henan Tumour Hospital	48	48.8667	48.9	No	Alive	244
1720671	Henan Tumour Hospital	60	48.9667	49	No	Alive	275
1346235	Henan Tumour Hospital	47	49	49.0333	No	Alive	247
1684791	Henan Tumour Hospital	61	49.1	49.1	No	Alive	278
1703089	Henan Tumour Hospital	59	49.1667	49.2	No	Alive	242
1732731	Henan Tumour Hospital	43	49.2	49.2333	No	Alive	111
1732189	Henan Tumour Hospital	45	49.2667	49.2667	No	Alive	187
1624171	Henan Tumour Hospital	40	49.2667	49.3	No	Alive	199
1685621	Henan Tumour Hospital	52	49.2667	49.3	No	Alive	228
1620275	Henan Tumour Hospital	37	49.3	49.3	No	Alive	170
1703499	Henan Tumour Hospital	59	49.7667	49.7667	No	Alive	557
1716353	Henan Tumour Hospital	41	49.9667	107.233	Yes	Alive	273
4264515	Henan Tumour Hospital	48	50.0667	81.9	Yes	Alive	111
1633403	Henan Tumour Hospital	54	50.2667	50.3	No	Alive	150
1716641	Henan Tumour Hospital	58	50.3	50.3333	No	Alive	555
1737071	Henan Tumour Hospital	50	50.6333	67.5667	Yes	Dead	531
1674049	Henan Tumour Hospital	45	50.9667	64.8	Yes	Alive	318
1716403	Henan Tumour Hospital	72	51.7333	51.7667	No	Alive	166
1685145	Henan Tumour Hospital	65	51.7667	51.7667	No	Alive	220
1702957	Henan Tumour Hospital	42	51.8	51.8	No	Alive	119
1687343	Henan Tumour Hospital	49	51.8333	51.8667	No	Alive	76
1734587	Henan Tumour Hospital	44	52	52.0333	No	Alive	234
1688001	Henan Tumour Hospital	33	52.7	52.7333	No	Alive	110
1716247	Henan Tumour Hospital	49	53.1333	53.1667	No	Alive	194
1101123	Henan Tumour Hospital	44	53.3333	88.9667	Yes	Alive	209
1792255	Henan Tumour Hospital	51	53.9	64.6	Yes	Alive	239
4289069	Henan Tumour Hospital	44	54.4333	55.0333	Yes	Alive	133
1350963	Henan Tumour Hospital	37	54.8	54.8	No	Alive	270
1101151	Henan Tumour Hospital	50	54.8	54.8	No	Alive	64
1349357	Henan Tumour Hospital	46	54.8	54.8333	No	Alive	158
1130323	Henan Tumour Hospital	48	54.8	54.8333	No	Alive	163
1347219	Henan Tumour Hospital	69	54.8	54.8333	No	Alive	211
1376825	Henan Tumour Hospital	50	54.8333	54.8667	No	Alive	324
1445059	Henan Tumour Hospital	64	54.8333	54.8667	No	Alive	348
1100975	Henan Tumour Hospital	52	54.9	54.9	No	Alive	176
1350885	Henan Tumour Hospital	50	54.9	54.9	No	Alive	331
1130051	Henan Tumour Hospital	50	55.0667	55.1	No	Alive	249
1349777	Henan Tumour Hospital	50	55.2667	55.3	No	Alive	235
1399373	Henan Tumour Hospital	49	55.3333	55.3333	No	Alive	179
1330941	Henan Tumour Hospital	57	55.4	55.4	No	Alive	188
1345009	Henan Tumour Hospital	50	55.7667	55.8	No	Alive	176
1741879	Henan Tumour Hospital	42	56	56.0333	No	Alive	309
1685109	Henan Tumour Hospital	46	56.5333	98.5667	Yes	Alive	349
1403583	Henan Tumour Hospital	64	57.8333	57.8333	No	Alive	185
1685355	Henan Tumour Hospital	51	58	58.0333	No	Alive	297
2542269	Henan Tumour Hospital	29	58.4333	100.367	Yes	Alive	246
1634473	Henan Tumour Hospital	51	58.7	58.7333	No	Alive	160
2633759	Henan Tumour Hospital	50	58.8333	126.167	Yes	Alive	310
1741849	Henan Tumour Hospital	52	59.0667	68.2333	Yes	Dead	242
4149615	Henan Tumour Hospital	60	59.4667	63.7	Yes	Dead	92
1656907	Henan Tumour Hospital	33	60.1333	134.167	Yes	Alive	292
1801233	Henan Tumour Hospital	56	60.7333	97.7667	Yes	Alive	277
1637075	Henan Tumour Hospital	53	60.8667	107.367	Yes	Dead	110
1402889	Henan Tumour Hospital	22	60.9	60.9	No	Alive	166
1351993	Henan Tumour Hospital	22	60.9	60.9333	No	Alive	186
1130405	Henan Tumour Hospital	52	60.9	60.9333	No	Alive	288
1351421	Henan Tumour Hospital	48	60.9	60.9333	No	Alive	81
2692551	Henan Tumour Hospital	72	60.9	73.5	No	Dead	162
2611871	Henan Tumour Hospital	69	61.3	97.2333	Yes	Dead	163
1356391	Henan Tumour Hospital	48	61.4333	61.4667	No	Alive	222
1352005	Henan Tumour Hospital	62	61.5667	61.6	No	Alive	258
1399731	Henan Tumour Hospital	52	62.5667	68.2667	Yes	Dead	125
1824313	Henan Tumour Hospital	31	63.4	74.2	Yes	Alive	136
1348771	Henan Tumour Hospital	67	63.5333	63.5333	No	Alive	262
4263009	Henan Tumour Hospital	48	63.9333	78.5333	Yes	Alive	295
1403579	Henan Tumour Hospital	66	64.4333	64.4667	No	Alive	218
1347199	Henan Tumour Hospital	57	64.6667	64.6667	No	Alive	119
1351459	Henan Tumour Hospital	46	64.8	64.8333	No	Alive	140
1345031	Henan Tumour Hospital	44	64.8	100.633	Yes	Dead	468
5668818	Henan Tumour Hospital	41	64.8667	71.5333	Yes	Alive	232
1346651	Henan Tumour Hospital	38	64.9333	64.9667	No	Alive	148
1352001	Henan Tumour Hospital	47	64.9333	64.9667	No	Alive	186
4315303	Henan Tumour Hospital	45	65.4333	85.1333	Yes	Dead	109
1404251	Henan Tumour Hospital	57	67.5333	67.5333	Yes	Alive	170
2629447	Henan Tumour Hospital	42	67.8	103.333	Yes	Dead	278
10540090	Henan Tumour Hospital	62	68.9667	75.7	Yes	Alive	318
1351519	Henan Tumour Hospital	43	71.2	71.2	No	Alive	322
1818023	Henan Tumour Hospital	56	78.5667	89.3333	Yes	Alive	196
1351515	Henan Tumour Hospital	57	78.9	81.0667	Yes	Alive	160
2675723	Henan Tumour Hospital	43	79.2	170.733	Yes	Alive	204
1716781	Henan Tumour Hospital	37	80.1667	113.967	Yes	Alive	225
3029999	Henan Tumour Hospital	29	83.3333	122.033	Yes	Alive	222
1620283	Henan Tumour Hospital	51	86.2333	124.5	Yes	Alive	281
1351895	Henan Tumour Hospital	41	87.9667	91.1667	Yes	Alive	173
1352043	Henan Tumour Hospital	43	92.7667	127.5	Yes	Dead	319
1344935	Henan Tumour Hospital	48	94.3333	96.4667	Yes	Alive	92
1345911	Henan Tumour Hospital	54	97.4	119.7	Yes	Dead	147
1687229	Henan Tumour Hospital	45	112.867	152.333	Yes	Alive	197
2898651	Henan Tumour Hospital	44	123.733	132.167	Yes	Alive	319
4266423	Henan Tumour Hospital	42	124.6	162.033	Yes	Alive	189
4264441	Henan Tumour Hospital	47	126.8	212.2	Yes	Alive	351
1741381	Henan Tumour Hospital	46	127.833	160.967	Yes	Alive	175
3383951	Henan Tumour Hospital	47	137.6	137.633	No	Alive	319
1638035	Henan Tumour Hospital	47	145.6	170.267	Yes	Dead	330
3394467	Henan Tumour Hospital	48	189.8	240.467	Yes	Dead	329
3161511	Henan Tumour Hospital	40	196.5	196.5	No	Alive	249
10938216	Shandong Tumour Hospital	31	0.8	2.46667	Yes	Alive	155
10645170	Shandong Tumour Hospital	54	1.73333	10.9333	Yes	Dead	117
10884027	Shandong Tumour Hospital	36	1.8	1.8	Dead	Dead	297
10938689	Shandong Tumour Hospital	48	2.03333	2.06667	No	Alive	478
10869023	Shandong Tumour Hospital	37	2.23333	21.4667	Yes	Alive	289
10943616	Shandong Tumour Hospital	71	2.36667	2.4	No	Alive	351
10926938	Shandong Tumour Hospital	55	2.43333	2.43333	No	Alive	301
10624590	Shandong Tumour Hospital	38	2.5	15.3	Yes	Alive	170
10929041	Shandong Tumour Hospital	51	2.53333	2.56667	No	Alive	280
10945589	Shandong Tumour Hospital	47	2.56667	2.6	No	Alive	200
10945423	Shandong Tumour Hospital	84	2.56667	2.6	No	Alive	249
10954054	Shandong Tumour Hospital	63	2.6	2.63333	No	Alive	330
10937413	Shandong Tumour Hospital	71	2.66667	2.7	No	Alive	533
10952535	Shandong Tumour Hospital	77	2.76667	2.8	No	Alive	205
10907694	Shandong Tumour Hospital	67	2.76667	2.8	No	Alive	207
10938683	Shandong Tumour Hospital	46	2.76667	2.8	No	Alive	225
10926634	Shandong Tumour Hospital	47	2.86667	2.9	No	Alive	299
10948222	Shandong Tumour Hospital	53	2.9	2.93333	No	Alive	523
10910235	Shandong Tumour Hospital	78	2.96667	3	No	Alive	471
10951004	Shandong Tumour Hospital	67	3.03333	3.06667	No	Alive	354
10944181	Shandong Tumour Hospital	52	3.06667	3.06667	No	Alive	287
10943557	Shandong Tumour Hospital	54	3.06667	3.06667	No	Alive	406
10945439	Shandong Tumour Hospital	49	3.06667	3.1	No	Alive	105
10945537	Shandong Tumour Hospital	54	3.1	3.13333	No	Alive	403
10945832	Shandong Tumour Hospital	46	3.2	3.2	No	Alive	138
10958535	Shandong Tumour Hospital	41	3.26667	3.26667	No	Alive	186
10684768	Shandong Tumour Hospital	52	3.26667	5	Yes	Alive	744
10624421	Shandong Tumour Hospital	68	3.5	3.5	Dead	Dead	389
10952598	Shandong Tumour Hospital	50	3.66667	3.66667	No	Alive	443
10935715	Shandong Tumour Hospital	43	3.66667	10.6333	Yes	Dead	543
10959690	Shandong Tumour Hospital	60	4.06667	4.1	No	Alive	188
10645040	Shandong Tumour Hospital	61	4.1	24.4667	Yes	Alive	326
10957552	Shandong Tumour Hospital	48	4.2	4.2	No	Alive	215
10873081	Shandong Tumour Hospital	62	4.33333	7.7	Yes	Dead	57
10937367	Shandong Tumour Hospital	36	4.53333	39.6667	Yes	Alive	173
10831329	Shandong Tumour Hospital	58	4.53333	10.9667	Yes	Dead	80
10621624	Shandong Tumour Hospital	59	4.7	30.9	Yes	Alive	191
10628221	Shandong Tumour Hospital	69	4.86667	15.3333	Yes	Dead	293
10635143	Shandong Tumour Hospital	64	5	18.5333	Yes	Alive	147
10664181	Shandong Tumour Hospital	45	5.2	24.5	Yes	Alive	466
10958361	Shandong Tumour Hospital	59	5.26667	5.3	No	Alive	148
10898561	Shandong Tumour Hospital	72	5.26667	9.2	Yes	Alive	207
10902865	Shandong Tumour Hospital	52	5.46667	5.46667	Yes	Dead	314
10952627	Shandong Tumour Hospital	69	5.6	5.6	No	Alive	172
10649260	Shandong Tumour Hospital	48	5.63333	10.6667	Yes	Dead	383
10900752	Shandong Tumour Hospital	74	5.66667	5.7	No	Alive	199
10884201	Shandong Tumour Hospital	47	5.76667	5.8	No	Alive	282
10935838	Shandong Tumour Hospital	64	5.86667	5.86667	No	Alive	209
10899135	Shandong Tumour Hospital	63	5.86667	5.9	No	Alive	404
10899122	Shandong Tumour Hospital	62	5.86667	5.86667	Dead	Dead	80
10831318	Shandong Tumour Hospital	51	5.86667	20.5	Yes	Dead	219
10888012	Shandong Tumour Hospital	44	5.9	5.93333	No	Alive	149
10945405	Shandong Tumour Hospital	55	5.9	5.93333	No	Alive	270
10621952	Shandong Tumour Hospital	58	5.9	9.63333	Yes	Dead	197
10833837	Shandong Tumour Hospital	63	5.93333	24.5667	Yes	Alive	180
10893821	Shandong Tumour Hospital	48	5.96667	12.0667	Yes	Alive	199
10948202	Shandong Tumour Hospital	18	6	6.03333	No	Alive	205
10847444	Shandong Tumour Hospital	61	6.06667	6.06667	No	Alive	215
10907633	Shandong Tumour Hospital	55	6.1	6.1	No	Alive	298
10892226	Shandong Tumour Hospital	71	6.13333	6.13333	No	Alive	172
10902137	Shandong Tumour Hospital	46	6.13333	6.16667	No	Alive	349
10928340	Shandong Tumour Hospital	51	6.13333	6.16667	No	Alive	399
10904864	Shandong Tumour Hospital	71	6.13333	6.16667	No	Alive	511
10928399	Shandong Tumour Hospital	51	6.16667	6.16667	No	Alive	367
10937397	Shandong Tumour Hospital	53	6.2	6.23333	No	Alive	128
10900289	Shandong Tumour Hospital	53	6.2	6.23333	No	Alive	331
10635030	Shandong Tumour Hospital	52	6.2	30.1667	Yes	Dead	118
10937336	Shandong Tumour Hospital	49	6.23333	6.23333	No	Alive	147
10887975	Shandong Tumour Hospital	59	6.23333	6.23333	No	Alive	192
10833914	Shandong Tumour Hospital	67	6.23333	6.6	Yes	Dead	142
10892298	Shandong Tumour Hospital	64	6.3	6.3	No	Alive	252
10894520	Shandong Tumour Hospital	68	6.3	6.3	No	Alive	383
10892272	Shandong Tumour Hospital	63	6.3	6.33333	No	Alive	279
10869104	Shandong Tumour Hospital	60	6.3	6.33333	No	Alive	450
10833717	Shandong Tumour Hospital	55	6.3	18.3333	Yes	Alive	228
10873407	Shandong Tumour Hospital	56	6.33333	6.36667	No	Alive	225
10890439	Shandong Tumour Hospital	67	6.33333	6.36667	No	Alive	809
10655905	Shandong Tumour Hospital	38	6.36667	48.7667	Yes	Dead	185
10899033	Shandong Tumour Hospital	54	6.43333	6.46667	No	Alive	244
10833682	Shandong Tumour Hospital	15	6.43333	28.0333	Yes	Alive	233
10664266	Shandong Tumour Hospital	42	6.46667	30.6667	Yes	Dead	449
10624594	Shandong Tumour Hospital	57	6.5	12.1333	Yes	Dead	195
10854100	Shandong Tumour Hospital	42	6.53333	6.53333	No	Alive	226
10836833	Shandong Tumour Hospital	66	6.56667	6.6	No	Alive	177
10857665	Shandong Tumour Hospital	33	6.63333	8.53333	Yes	Dead	294
10836411	Shandong Tumour Hospital	67	6.7	48.7	Yes	Alive	193
10909865	Shandong Tumour Hospital	64	6.73333	6.73333	No	Alive	261
10834214	Shandong Tumour Hospital	62	6.76667	14.5333	Yes	Dead	97
10898504	Shandong Tumour Hospital	70	6.8	6.8	No	Alive	246
10892212	Shandong Tumour Hospital	61	6.86667	6.16667	Yes	Alive	279
10674643	Shandong Tumour Hospital	53	6.86667	30.7	Yes	Alive	187
10904847	Shandong Tumour Hospital	45	6.93333	12.2667	Yes	Alive	388
10658788	Shandong Tumour Hospital	71	6.93333	21.4	Yes	Alive	449
10641609	Shandong Tumour Hospital	67	7.13333	21.5333	Yes	Alive	160
10926882	Shandong Tumour Hospital	54	7.16667	15.3333	Yes	Alive	460
10833686	Shandong Tumour Hospital	58	7.23333	36.8	Yes	Alive	432
10633960	Shandong Tumour Hospital	50	7.26667	24.5333	Yes	Alive	375
10831625	Shandong Tumour Hospital	46	7.33333	37.1667	Yes	Alive	393
10641507	Shandong Tumour Hospital	49	7.4	12.3333	Yes	Alive	225
10857756	Shandong Tumour Hospital	64	7.4	18.4333	Yes	Alive	238
10566242	Shandong Tumour Hospital	50	7.46667	15.4667	Yes	Alive	184
10566438	Shandong Tumour Hospital	68	7.46667	21.9	Yes	Alive	223
10937400	Shandong Tumour Hospital	46	7.5	6.13333	Yes	Alive	269
10546939	Shandong Tumour Hospital	58	7.53333	82.3	Yes	Alive	339
10873050	Shandong Tumour Hospital	51	7.56667	27.4667	Yes	Alive	199
10834278	Shandong Tumour Hospital	72	7.6	18.3333	Yes	Alive	221
10627313	Shandong Tumour Hospital	51	7.63333	9.83333	Yes	Alive	182
10676633	Shandong Tumour Hospital	45	7.63333	15.3667	Yes	Alive	334
10644163	Shandong Tumour Hospital	54	7.63333	30.5333	Yes	Alive	133
10635112	Shandong Tumour Hospital	47	7.7	13.6	Yes	Dead	359
10890344	Shandong Tumour Hospital	33	7.8	15.3	Yes	Alive	160
10676491	Shandong Tumour Hospital	60	7.9	18.5667	Yes	Alive	274
10661778	Shandong Tumour Hospital	50	7.9	10.9667	Yes	Dead	457
10645234	Shandong Tumour Hospital	47	7.96667	70.6	Yes	Alive	108
10836830	Shandong Tumour Hospital	47	8.1	48.8	Yes	Alive	200
10678119	Shandong Tumour Hospital	53	8.16667	21.7333	Yes	Alive	190
10831441	Shandong Tumour Hospital	56	8.2	8.23333	Yes	Alive	70
10686680	Shandong Tumour Hospital	53	8.6	9.66667	Yes	Alive	162
10642954	Shandong Tumour Hospital	51	8.6	42.7	Yes	Alive	172
10832153	Shandong Tumour Hospital	67	8.73333	8.76667	No	Alive	435
10679689	Shandong Tumour Hospital	53	8.8	12.4	Yes	Alive	161
10847464	Shandong Tumour Hospital	46	8.86667	8.86667	No	Alive	317
10676858	Shandong Tumour Hospital	47	8.9	9.63333	Yes	Alive	247
10629374	Shandong Tumour Hospital	74	8.93333	18.3333	Yes	Alive	266
10854089	Shandong Tumour Hospital	48	9.1	9.13333	No	Alive	303
10865472	Shandong Tumour Hospital	73	9.13333	9.13333	No	Alive	190
10865335	Shandong Tumour Hospital	48	9.13333	9.13333	No	Alive	256
10865674	Shandong Tumour Hospital	22	9.13333	9.13333	No	Alive	331
10857712	Shandong Tumour Hospital	65	9.13333	9.16667	No	Alive	284
10869084	Shandong Tumour Hospital	51	9.13333	9.16667	No	Alive	309
10880148	Shandong Tumour Hospital	67	9.13333	9.16667	No	Alive	332
10873052	Shandong Tumour Hospital	51	9.13333	21.4	Yes	Alive	408
10850922	Shandong Tumour Hospital	59	9.16667	9.16667	No	Alive	391
10854034	Shandong Tumour Hospital	49	9.16667	9.16667	No	Alive	527
10865803	Shandong Tumour Hospital	43	9.16667	9.2	No	Alive	346
10856469	Shandong Tumour Hospital	42	9.2	9.23333	No	Alive	156
10678426	Shandong Tumour Hospital	52	9.26667	9.26667	No	Alive	333
10872945	Shandong Tumour Hospital	58	9.26667	9.3	No	Alive	107
10890957	Shandong Tumour Hospital	68	9.26667	9.3	No	Alive	409
10857740	Shandong Tumour Hospital	32	9.3	9.3	No	Alive	179
10860188	Shandong Tumour Hospital	63	9.3	9.33333	No	Alive	241
10847055	Shandong Tumour Hospital	66	9.3	9.33333	No	Alive	313
10645161	Shandong Tumour Hospital	31	9.3	9.33333	No	Alive	319
10833905	Shandong Tumour Hospital	63	9.3	9.33333	No	Alive	381
10664309	Shandong Tumour Hospital	50	9.3	23.2	Yes	Alive	180
10645379	Shandong Tumour Hospital	66	9.3	33.5667	Yes	Alive	312
10836836	Shandong Tumour Hospital	64	9.33333	9.33333	No	Alive	241
10852648	Shandong Tumour Hospital	58	9.33333	9.36667	No	Alive	227
10887471	Shandong Tumour Hospital	66	9.36667	9.4	No	Alive	393
10645389	Shandong Tumour Hospital	62	9.36667	51.9667	Yes	Alive	195
10833841	Shandong Tumour Hospital	53	9.4	9.4	No	Alive	332
10958478	Shandong Tumour Hospital	48	9.53333	9.56667	No	Alive	154
10621560	Shandong Tumour Hospital	46	9.6	28.2667	Yes	Alive	228
10857821	Shandong Tumour Hospital	65	9.66667	9.7	No	Alive	740
10904752	Shandong Tumour Hospital	61	9.66667	9.7	No	Alive	97
10895404	Shandong Tumour Hospital	50	9.66667	18.3667	Yes	Alive	312
10676573	Shandong Tumour Hospital	33	9.66667	33.5333	Yes	Alive	146
10645232	Shandong Tumour Hospital	63	9.7	33.5333	Yes	Dead	276
10833748	Shandong Tumour Hospital	69	9.73333	9.76667	No	Alive	732
10644848	Shandong Tumour Hospital	61	9.76667	67.0667	Yes	Alive	264
10834803	Shandong Tumour Hospital	47	9.86667	9.86667	No	Alive	342
10894990	Shandong Tumour Hospital	27	9.9	9.9	No	Alive	230
10873966	Shandong Tumour Hospital	68	9.9	9.9	No	Alive	271
10833898	Shandong Tumour Hospital	45	9.9	9.9	No	Alive	534
10895411	Shandong Tumour Hospital	44	9.9	20.7	Yes	Alive	271
10643156	Shandong Tumour Hospital	41	9.93333	9.93333	Dead	Dead	331
10622940	Shandong Tumour Hospital	63	9.96667	19.2667	Yes	Alive	286
10833881	Shandong Tumour Hospital	45	9.96667	15.6333	Yes	Dead	403
10622046	Shandong Tumour Hospital	58	10.1333	24.9	Yes	Alive	238
10644217	Shandong Tumour Hospital	49	10.1667	17.7333	Yes	Dead	599
10566287	Shandong Tumour Hospital	61	10.2	30.4667	Yes	Alive	446
10830838	Shandong Tumour Hospital	50	10.2333	22.6667	Yes	Alive	70
10645206	Shandong Tumour Hospital	45	10.3	15.4	Yes	Alive	509
10833894	Shandong Tumour Hospital	57	10.3	30.5667	Yes	Alive	326
10678392	Shandong Tumour Hospital	68	10.4667	36.9333	Yes	Alive	182
10938681	Shandong Tumour Hospital	71	10.5667	15.1	Yes	Alive	213
10671975	Shandong Tumour Hospital	47	10.6	10.6	No	Alive	233
10645408	Shandong Tumour Hospital	45	10.6667	24.9333	Yes	Alive	173
10865806	Shandong Tumour Hospital	64	10.8	45.7667	Yes	Alive	502
10635034	Shandong Tumour Hospital	64	11.0333	15.5	Yes	Alive	124
10946360	Shandong Tumour Hospital	62	11.0333	12.6667	Yes	Dead	64
10645151	Shandong Tumour Hospital	67	11.0333	29.2333	Yes	Dead	106
10645410	Shandong Tumour Hospital	61	11.0667	22	Yes	Alive	273
10900390	Shandong Tumour Hospital	60	11.1	42.5667	Yes	Alive	252
10644216	Shandong Tumour Hospital	72	11.1	27.8667	Yes	Dead	226
10645126	Shandong Tumour Hospital	68	11.1333	18.9	Yes	Alive	183
10833407	Shandong Tumour Hospital	51	11.1333	36.6	Yes	Alive	157
10882018	Shandong Tumour Hospital	61	11.1667	24.3	Yes	Alive	148
10635070	Shandong Tumour Hospital	54	11.1667	24.9333	Yes	Alive	247
10833404	Shandong Tumour Hospital	61	11.2333	31.0667	Yes	Alive	462
10870839	Shandong Tumour Hospital	52	11.4	9.33333	Yes	Alive	176
10635077	Shandong Tumour Hospital	49	11.4667	31.0667	Yes	Alive	264
10627623	Shandong Tumour Hospital	49	11.5333	42.9667	Yes	Alive	295
10665954	Shandong Tumour Hospital	46	11.5667	23.8	Yes	Dead	372
10892278	Shandong Tumour Hospital	69	11.6	39.7333	Yes	Alive	227
10895153	Shandong Tumour Hospital	61	11.6	13.9333	Yes	Dead	188
10847434	Shandong Tumour Hospital	66	11.6667	9.83333	Yes	Alive	328
10635120	Shandong Tumour Hospital	58	11.7	18.8	Yes	Dead	195
10644198	Shandong Tumour Hospital	44	11.7667	17.9	Yes	Alive	205
10833765	Shandong Tumour Hospital	48	11.7667	27.6333	Yes	Alive	174
10895962	Shandong Tumour Hospital	67	11.8667	21.7333	Yes	Alive	174
10684938	Shandong Tumour Hospital	54	11.9	11.9333	No	Alive	452
10833590	Shandong Tumour Hospital	24	12	12.0333	No	Alive	290
10831328	Shandong Tumour Hospital	70	12.0667	12.1	No	Alive	177
10679636	Shandong Tumour Hospital	60	12.0667	12.1	No	Alive	409
10893869	Shandong Tumour Hospital	50	12.0667	18.4	Yes	Alive	220
10833791	Shandong Tumour Hospital	36	12.1	24.4	Yes	Alive	210
10686739	Shandong Tumour Hospital	67	12.1333	12.1333	No	Alive	137
10641608	Shandong Tumour Hospital	52	12.1333	12.1667	No	Alive	219
10833705	Shandong Tumour Hospital	57	12.1667	70.3	Yes	Alive	268
10627279	Shandong Tumour Hospital	70	12.2	12.2	No	Alive	133
10679679	Shandong Tumour Hospital	49	12.2	12.2	No	Alive	153
10832154	Shandong Tumour Hospital	46	12.2	12.2	No	Alive	295
10833774	Shandong Tumour Hospital	39	12.2	12.2	No	Alive	340
10890516	Shandong Tumour Hospital	51	12.2	12.2	No	Alive	66
10683014	Shandong Tumour Hospital	60	12.2333	12.2333	No	Alive	134
10897746	Shandong Tumour Hospital	50	12.2333	12.2333	No	Alive	137
10833601	Shandong Tumour Hospital	68	12.2333	12.2333	No	Alive	162
10831316	Shandong Tumour Hospital	53	12.2333	12.2667	No	Alive	248
10896978	Shandong Tumour Hospital	49	12.2333	18.4667	Yes	Alive	315
10679704	Shandong Tumour Hospital	69	12.2667	12.2667	No	Alive	213
10679579	Shandong Tumour Hospital	42	12.2667	12.3	No	Alive	174
10671048	Shandong Tumour Hospital	45	12.2667	12.3	No	Alive	61
10833950	Shandong Tumour Hospital	50	12.3	12.3333	No	Alive	177
10635135	Shandong Tumour Hospital	41	12.3	12.3333	No	Alive	295
10627571	Shandong Tumour Hospital	72	12.3333	12.3333	No	Alive	628
10890755	Shandong Tumour Hospital	49	12.3333	12.3667	No	Alive	273
10664106	Shandong Tumour Hospital	77	12.3667	12.3667	No	Alive	195
10831548	Shandong Tumour Hospital	67	12.3667	12.3667	No	Alive	298
10833417	Shandong Tumour Hospital	54	12.3667	12.4	No	Alive	110
10869089	Shandong Tumour Hospital	45	12.3667	12.4	No	Alive	120
10674954	Shandong Tumour Hospital	52	12.3667	12.4	No	Alive	327
10671084	Shandong Tumour Hospital	50	12.3667	12.4	No	Alive	402
10907647	Shandong Tumour Hospital	49	12.3667	30.1667	Yes	Alive	252
10676257	Shandong Tumour Hospital	51	12.4	12.1667	Yes	Alive	352
10676494	Shandong Tumour Hospital	67	12.4333	24.3333	Yes	Alive	436
10546940	Shandong Tumour Hospital	67	12.4667	17.9333	Yes	Dead	165
10684809	Shandong Tumour Hospital	48	12.5	12.5333	No	Alive	294
10625992	Shandong Tumour Hospital	49	12.5	12.5333	No	Alive	309
10831505	Shandong Tumour Hospital	45	12.5333	12.5333	No	Alive	554
10833850	Shandong Tumour Hospital	69	12.5333	12.5667	No	Alive	201
1501089	Shandong Tumour Hospital	59	12.5667	51.4333	Yes	Alive	166
10660049	Shandong Tumour Hospital	56	12.6333	26.4667	Yes	Alive	206
10831476	Shandong Tumour Hospital	57	12.7333	9.63333	Yes	Alive	283
10833635	Shandong Tumour Hospital	48	12.7333	12.7333	No	Alive	215
10833885	Shandong Tumour Hospital	49	12.7333	12.7667	No	Alive	134
10645163	Shandong Tumour Hospital	55	12.7333	19	Yes	Alive	172
10565633	Shandong Tumour Hospital	51	12.7333	57.8333	Yes	Alive	208
10833799	Shandong Tumour Hospital	62	12.8333	12.8333	No	Alive	338
10833612	Shandong Tumour Hospital	55	12.8333	12.8667	No	Alive	233
10686810	Shandong Tumour Hospital	46	12.8333	25.6333	Yes	Alive	252
10676641	Shandong Tumour Hospital	79	12.8667	12.8667	No	Alive	390
10645186	Shandong Tumour Hospital	61	12.9333	19.7667	Yes	Alive	214
10684243	Shandong Tumour Hospital	14	12.9667	13	No	Alive	516
10665503	Shandong Tumour Hospital	50	12.9667	34.0667	Yes	Alive	190
10665878	Shandong Tumour Hospital	57	13	15.8333	Yes	Alive	200
10873136	Shandong Tumour Hospital	44	13.0667	68.2333	Yes	Alive	237
10679675	Shandong Tumour Hospital	69	13.1	13.1	No	Alive	133
10674867	Shandong Tumour Hospital	57	13.1	13.1333	No	Alive	332
10546953	Shandong Tumour Hospital	61	13.1	21.8667	Yes	Alive	222
10847591	Shandong Tumour Hospital	66	13.1	21.6333	Yes	Dead	173
10831335	Shandong Tumour Hospital	69	13.1667	12.7667	Yes	Alive	551
10884010	Shandong Tumour Hospital	59	13.1667	19.0333	Yes	Alive	285
2717451	Shandong Tumour Hospital	44	13.1667	27.3	Yes	Alive	263
2408755	Shandong Tumour Hospital	58	13.2	12.7667	Yes	Alive	211
10684883	Shandong Tumour Hospital	64	13.2	23.0667	Yes	Dead	434
10831478	Shandong Tumour Hospital	45	13.3667	70.2667	Yes	Alive	214
10884099	Shandong Tumour Hospital	54	13.3667	112.9	Yes	Alive	218
10645345	Shandong Tumour Hospital	60	13.6333	67.6333	Yes	Alive	139
10665142	Shandong Tumour Hospital	63	13.7667	12.4	Yes	Alive	69
10644734	Shandong Tumour Hospital	63	13.8333	19.3	Yes	Dead	249
10635134	Shandong Tumour Hospital	62	13.8333	20.3	Yes	Dead	420
10627600	Shandong Tumour Hospital	65	13.8667	21.6667	Yes	Alive	192
10902790	Shandong Tumour Hospital	44	13.9	24.0333	Yes	Alive	183
10938694	Shandong Tumour Hospital	58	13.9	51.5333	Yes	Alive	391
10892157	Shandong Tumour Hospital	52	13.9333	18.6333	Yes	Alive	229
10676685	Shandong Tumour Hospital	67	13.9667	25.4333	Yes	Alive	266
10831559	Shandong Tumour Hospital	54	13.9667	71.4333	Yes	Alive	256
10685107	Shandong Tumour Hospital	57	14.0333	27.5333	Yes	Alive	218
10937403	Shandong Tumour Hospital	48	14.1	17.9667	Yes	Alive	325
10624599	Shandong Tumour Hospital	66	14.1667	36.8333	Yes	Alive	321
10884210	Shandong Tumour Hospital	65	14.2	21.8667	Yes	Alive	471
10640998	Shandong Tumour Hospital	54	14.2333	42.7333	Yes	Alive	278
10678370	Shandong Tumour Hospital	53	14.3	31.0667	Yes	Alive	174
10857759	Shandong Tumour Hospital	36	14.3333	24.9	Yes	Alive	233
10640999	Shandong Tumour Hospital	48	14.3333	14.3333	Dead	Dead	214
10644763	Shandong Tumour Hospital	47	14.3667	36.9333	Yes	Alive	205
10907648	Shandong Tumour Hospital	47	14.4	29.8667	Yes	Alive	166
10833859	Shandong Tumour Hospital	57	14.4333	34.1667	Yes	Alive	198
10546960	Shandong Tumour Hospital	44	14.4333	57.8667	Yes	Alive	144
10546937	Shandong Tumour Hospital	74	14.4333	30.4667	Yes	Dead	343
10676643	Shandong Tumour Hospital	75	14.4667	30.9333	Yes	Alive	440
10900606	Shandong Tumour Hospital	60	14.5667	19	Yes	Alive	229
10948342	Shandong Tumour Hospital	41	14.5667	33.7333	Yes	Alive	194
10879490	Shandong Tumour Hospital	57	14.7333	12.3333	Yes	Alive	238
10957510	Shandong Tumour Hospital	56	14.7333	18.4333	Yes	Alive	169
10565647	Shandong Tumour Hospital	45	14.7333	32.5667	Yes	Alive	252
10660165	Shandong Tumour Hospital	69	14.8	27.4333	Yes	Alive	248
10945530	Shandong Tumour Hospital	52	14.8333	18.0333	Yes	Alive	175
10645248	Shandong Tumour Hospital	69	14.8333	34.0333	Yes	Alive	190
10833422	Shandong Tumour Hospital	65	14.8667	42.6667	Yes	Alive	185
10627615	Shandong Tumour Hospital	56	14.9	67.1667	Yes	Alive	119
10675612	Shandong Tumour Hospital	45	14.9333	20.4333	Yes	Alive	103
10675618	Shandong Tumour Hospital	64	14.9667	27.7	Yes	Dead	402
10565588	Shandong Tumour Hospital	51	15	30.6333	Yes	Alive	219
10833418	Shandong Tumour Hospital	61	15	48.0667	Yes	Dead	363
10833873	Shandong Tumour Hospital	62	15.0333	27.3333	Yes	Dead	95
10955073	Shandong Tumour Hospital	55	15.0667	30.5333	Yes	Alive	205
10635138	Shandong Tumour Hospital	50	15.1333	15.9333	Yes	Alive	155
10685958	Shandong Tumour Hospital	53	15.2	12.3667	Yes	Alive	174
10648278	Shandong Tumour Hospital	29	15.2	15.2333	No	Alive	266
5213236	Shandong Tumour Hospital	49	15.2333	33.4667	Yes	Alive	207
10643164	Shandong Tumour Hospital	51	15.2667	15.2667	No	Alive	182
10621615	Shandong Tumour Hospital	44	15.2667	15.2667	No	Alive	199
10624427	Shandong Tumour Hospital	30	15.2667	15.3	No	Alive	398
10676622	Shandong Tumour Hospital	56	15.2667	27.8667	Yes	Alive	502
10627572	Shandong Tumour Hospital	41	15.2667	30.7667	Yes	Dead	266
10850924	Shandong Tumour Hospital	44	15.3	15.3333	No	Alive	222
10895981	Shandong Tumour Hospital	72	15.3	21.5333	Yes	Alive	184
10547015	Shandong Tumour Hospital	53	15.3333	15.3333	No	Alive	248
10664230	Shandong Tumour Hospital	58	15.3333	15.3667	No	Alive	232
10833415	Shandong Tumour Hospital	45	15.3667	15.4	No	Alive	200
10893669	Shandong Tumour Hospital	58	15.3667	19	Yes	Alive	206
10678215	Shandong Tumour Hospital	62	15.4	15.4	No	Alive	158
10831601	Shandong Tumour Hospital	67	15.4	15.4333	No	Alive	160
10546935	Shandong Tumour Hospital	50	15.4	15.4333	No	Alive	408
10679686	Shandong Tumour Hospital	44	15.4333	15.4667	No	Alive	126
10565690	Shandong Tumour Hospital	64	15.4333	15.4333	Dead	Dead	267
10635097	Shandong Tumour Hospital	63	15.4667	15.4667	No	Alive	227
10622912	Shandong Tumour Hospital	54	15.4667	15.5	No	Alive	368
10676313	Shandong Tumour Hospital	46	15.4667	32.4667	Yes	Dead	470
10629294	Shandong Tumour Hospital	26	15.5333	15.5333	No	Alive	265
10644753	Shandong Tumour Hospital	47	15.5333	15.5667	No	Alive	138
10645201	Shandong Tumour Hospital	48	15.5333	15.5667	No	Alive	311
10642709	Shandong Tumour Hospital	77	15.5667	15.5667	No	Alive	93
10645366	Shandong Tumour Hospital	66	15.6	26.5667	Yes	Alive	326
10645391	Shandong Tumour Hospital	58	15.7	22	Yes	Alive	435
10658740	Shandong Tumour Hospital	40	15.7667	15.8	No	Alive	250
10948387	Shandong Tumour Hospital	60	15.8	30.1333	Yes	Alive	208
10645194	Shandong Tumour Hospital	43	15.8	38.6667	Yes	Alive	221
10836831	Shandong Tumour Hospital	56	15.8333	24.8333	Yes	Alive	86
10831338	Shandong Tumour Hospital	48	15.8333	22.2	Yes	Dead	389
10860107	Shandong Tumour Hospital	18	15.9	15.8	Yes	Alive	461
10633962	Shandong Tumour Hospital	47	15.9333	15.9333	No	Alive	196
10641098	Shandong Tumour Hospital	65	15.9667	25	Yes	Alive	215
10831460	Shandong Tumour Hospital	64	16.0333	16.0667	No	Alive	208
10645225	Shandong Tumour Hospital	50	16.0667	57.9	Yes	Alive	114
10890806	Shandong Tumour Hospital	46	16.1	58.0667	Yes	Alive	36
10547018	Shandong Tumour Hospital	57	16.1333	45.8667	Yes	Alive	234
10831499	Shandong Tumour Hospital	19	16.2	25.3667	Yes	Alive	391
10929099	Shandong Tumour Hospital	45	16.2333	36.1667	Yes	Alive	240
10649286	Shandong Tumour Hospital	52	16.2667	17.6333	Yes	Alive	176
10900620	Shandong Tumour Hospital	59	16.3	21.4667	Yes	Alive	222
10635040	Shandong Tumour Hospital	31	16.3333	15.3667	Yes	Alive	140
10935695	Shandong Tumour Hospital	46	16.3667	36.0333	Yes	Alive	239
10627610	Shandong Tumour Hospital	57	16.4	42.9333	Yes	Alive	208
10622913	Shandong Tumour Hospital	49	16.5	23.5333	Yes	Alive	223
10848259	Shandong Tumour Hospital	51	16.5	36.8333	Yes	Alive	202
10865694	Shandong Tumour Hospital	42	16.5333	79.7333	Yes	Alive	137
10565691	Shandong Tumour Hospital	50	16.6333	55.1333	Yes	Alive	242
10870828	Shandong Tumour Hospital	28	16.6667	24.9667	Yes	Alive	303
10890496	Shandong Tumour Hospital	50	16.8333	24.4	Yes	Alive	476
10621611	Shandong Tumour Hospital	59	17	26.9667	Yes	Dead	143
10641558	Shandong Tumour Hospital	50	17.1333	31.1	Yes	Alive	249
10898554	Shandong Tumour Hospital	55	17.4	24.9667	Yes	Alive	133
10686699	Shandong Tumour Hospital	47	17.4	58.0333	Yes	Alive	139
10678121	Shandong Tumour Hospital	65	17.4333	29.7667	Yes	Alive	191
10957569	Shandong Tumour Hospital	45	17.4667	24.5	Yes	Alive	211
10884223	Shandong Tumour Hospital	49	17.6667	27.0667	Yes	Alive	262
10904594	Shandong Tumour Hospital	49	17.7	21.5	Yes	Alive	325
10833746	Shandong Tumour Hospital	51	17.9	27.6333	Yes	Alive	185
10657156	Shandong Tumour Hospital	52	17.9333	30.6333	Yes	Alive	231
10635123	Shandong Tumour Hospital	49	17.9667	67.2333	Yes	Alive	307
10644843	Shandong Tumour Hospital	62	18.1	33.7	Yes	Alive	176
10546946	Shandong Tumour Hospital	55	18.1333	21.8667	Yes	Alive	100
10938159	Shandong Tumour Hospital	31	18.1667	24.5333	Yes	Alive	335
10832155	Shandong Tumour Hospital	50	18.2	42.8	Yes	Alive	340
10549331	Shandong Tumour Hospital	50	18.3	18.3	No	Alive	242
10621608	Shandong Tumour Hospital	48	18.3333	18.3333	No	Alive	201
10565598	Shandong Tumour Hospital	49	18.3333	19	Yes	Alive	194
10627509	Shandong Tumour Hospital	50	18.3333	39.8667	Yes	Alive	57
10645403	Shandong Tumour Hospital	47	18.3333	46.3333	Yes	Dead	329
10831431	Shandong Tumour Hospital	51	18.4	18.4333	No	Alive	187
10830832	Shandong Tumour Hospital	44	18.4	18.4333	No	Alive	235
10645228	Shandong Tumour Hospital	56	18.4	18.4333	No	Alive	240
10628228	Shandong Tumour Hospital	47	18.4	18.4333	No	Alive	333
10633961	Shandong Tumour Hospital	41	18.4333	18.4333	No	Alive	89
10644850	Shandong Tumour Hospital	58	18.4333	18.4667	No	Alive	196
10664322	Shandong Tumour Hospital	51	18.6	18.6333	No	Alive	285
10621610	Shandong Tumour Hospital	71	18.7667	21.3	Yes	Alive	116
10657180	Shandong Tumour Hospital	46	18.7667	60.9	Yes	Alive	307
10635140	Shandong Tumour Hospital	81	18.8	18.8	No	Alive	194
10645446	Shandong Tumour Hospital	72	18.8	18.8	No	Alive	223
10646566	Shandong Tumour Hospital	78	18.8	18.8	No	Alive	393
10627299	Shandong Tumour Hospital	64	18.8667	18.9	No	Alive	199
10635099	Shandong Tumour Hospital	53	18.8667	18.9	No	Alive	232
10645377	Shandong Tumour Hospital	56	18.9	18.9333	No	Alive	240
10627302	Shandong Tumour Hospital	45	18.9	36.5333	Yes	Dead	524
10945894	Shandong Tumour Hospital	47	18.9333	25	Yes	Alive	191
10664186	Shandong Tumour Hospital	68	18.9333	31.0667	Yes	Alive	204
10884143	Shandong Tumour Hospital	56	19.0333	36.5333	Yes	Alive	295
1476475	Shandong Tumour Hospital	44	19.2	52.7	Yes	Alive	173
10685011	Shandong Tumour Hospital	69	19.2333	43.1667	Yes	Alive	218
10869055	Shandong Tumour Hospital	83	19.2667	19.3	No	Alive	169
3589983	Shandong Tumour Hospital	57	19.2667	36.7667	Yes	Alive	115
10948281	Shandong Tumour Hospital	47	19.3667	48.8667	Yes	Alive	217
10663704	Shandong Tumour Hospital	53	19.4667	42.9333	Yes	Alive	255
10865602	Shandong Tumour Hospital	53	19.5667	27.5667	Yes	Alive	242
10831312	Shandong Tumour Hospital	70	19.7333	37.0667	Yes	Alive	211
10644191	Shandong Tumour Hospital	47	19.7333	55.2333	Yes	Alive	280
10635067	Shandong Tumour Hospital	59	20.2	66.3667	Yes	Dead	92
10833651	Shandong Tumour Hospital	61	20.3333	39.6333	Yes	Alive	208
10833591	Shandong Tumour Hospital	48	20.4333	64.1	Yes	Alive	255
10951071	Shandong Tumour Hospital	47	20.6	35.7667	Yes	Alive	216
10676282	Shandong Tumour Hospital	74	20.6667	34.0333	Yes	Alive	208
1538949	Shandong Tumour Hospital	57	20.7667	55.2667	Yes	Alive	393
10897649	Shandong Tumour Hospital	45	20.8	26.7667	Yes	Alive	255
10635066	Shandong Tumour Hospital	52	20.8	39.7333	Yes	Alive	168
10848274	Shandong Tumour Hospital	60	20.9667	30.5667	Yes	Alive	154
10546936	Shandong Tumour Hospital	63	20.9667	33.7	Yes	Alive	320
10671087	Shandong Tumour Hospital	64	21	43.2	Yes	Dead	216
10635031	Shandong Tumour Hospital	49	21.2667	45.8333	Yes	Alive	216
10833617	Shandong Tumour Hospital	68	21.4333	21.4667	No	Alive	214
10565634	Shandong Tumour Hospital	44	21.4667	21.5	No	Alive	57
10645200	Shandong Tumour Hospital	50	21.6	21.6333	No	Alive	257
10895457	Shandong Tumour Hospital	53	21.6333	30.3333	Yes	Alive	137
10645133	Shandong Tumour Hospital	70	21.8	36.6	Yes	Alive	275
10660359	Shandong Tumour Hospital	52	21.8333	21.8667	No	Alive	218
10644857	Shandong Tumour Hospital	55	21.8333	21.8667	No	Alive	272
10635103	Shandong Tumour Hospital	61	21.8333	36.6667	Yes	Alive	170
10831591	Shandong Tumour Hospital	63	21.8667	71.6333	Yes	Alive	239
10834160	Shandong Tumour Hospital	45	21.9	21.9	No	Alive	177
10645536	Shandong Tumour Hospital	58	22.4333	54.9333	Yes	Alive	261
10895963	Shandong Tumour Hospital	59	22.7	23.7333	Yes	Alive	255
10856401	Shandong Tumour Hospital	52	22.7333	42.8333	Yes	Alive	301
10635093	Shandong Tumour Hospital	49	23.3333	25.0667	Yes	Alive	212
10900643	Shandong Tumour Hospital	21	23.6	23.6333	No	Alive	239
10904623	Shandong Tumour Hospital	59	23.6333	42.6	Yes	Alive	156
10679474	Shandong Tumour Hospital	51	23.8667	21.5667	Yes	Alive	188
10648279	Shandong Tumour Hospital	57	23.8667	37.0667	Yes	Alive	185
10635078	Shandong Tumour Hospital	58	23.9	23.9333	No	Alive	121
10897095	Shandong Tumour Hospital	47	23.9	42.1667	Yes	Alive	287
10880083	Shandong Tumour Hospital	54	24.1	42.8333	Yes	Alive	231
10902822	Shandong Tumour Hospital	47	24.3	40.2667	Yes	Alive	75
10644081	Shandong Tumour Hospital	25	24.5	24.5333	No	Alive	175
10937423	Shandong Tumour Hospital	57	24.5	36.6333	Yes	Alive	276
10671922	Shandong Tumour Hospital	57	24.5667	24.5667	No	Alive	154
10928945	Shandong Tumour Hospital	49	24.5667	24.5667	No	Alive	257
10833671	Shandong Tumour Hospital	53	24.6	45.1667	Yes	Alive	126
10622054	Shandong Tumour Hospital	63	24.7333	24.7667	No	Alive	137
10676623	Shandong Tumour Hospital	61	24.8667	24.9	No	Alive	161
10836361	Shandong Tumour Hospital	52	25.0667	34.1667	Yes	Alive	284
10635109	Shandong Tumour Hospital	47	25.3	61.2333	Yes	Dead	210
10895961	Shandong Tumour Hospital	34	25.6667	85.4667	Yes	Alive	175
10833842	Shandong Tumour Hospital	50	25.9667	48.9	Yes	Alive	300
10833709	Shandong Tumour Hospital	51	26.0333	55.0667	Yes	Alive	217
10863594	Shandong Tumour Hospital	49	26.1667	36.5667	Yes	Alive	113
10685073	Shandong Tumour Hospital	68	26.4	48.4667	Yes	Alive	514
10869119	Shandong Tumour Hospital	47	26.4333	30.8	Yes	Alive	122
10645434	Shandong Tumour Hospital	32	26.4333	36.5667	Yes	Alive	212
10685080	Shandong Tumour Hospital	65	27.4667	27.4667	No	Alive	330
10952452	Shandong Tumour Hospital	54	27.5	27.5333	No	Alive	271
10900644	Shandong Tumour Hospital	49	27.6333	42.7	Yes	Alive	240
10645367	Shandong Tumour Hospital	52	27.7333	53.5333	Yes	Dead	294
10685084	Shandong Tumour Hospital	69	27.9333	42.4667	Yes	Alive	306
10622048	Shandong Tumour Hospital	50	28.4	64.0333	Yes	Alive	217
10857638	Shandong Tumour Hospital	65	28.8667	38.1333	Yes	Dead	278
10686705	Shandong Tumour Hospital	49	28.9333	51.9	Yes	Alive	169
10676286	Shandong Tumour Hospital	53	29.3333	33.5333	Yes	Alive	142
10898356	Shandong Tumour Hospital	56	29.3667	94.5333	Yes	Alive	203
10894879	Shandong Tumour Hospital	36	29.3667	105.667	Yes	Alive	247
10565427	Shandong Tumour Hospital	39	29.4	61.5333	Yes	Alive	281
10566197	Shandong Tumour Hospital	36	29.5667	54.4667	Yes	Alive	167
10945435	Shandong Tumour Hospital	32	29.8667	33.1	Yes	Alive	180
10627311	Shandong Tumour Hospital	61	30.2	64.0333	Yes	Alive	152
10685068	Shandong Tumour Hospital	54	30.2333	42.8	Yes	Alive	277
10645402	Shandong Tumour Hospital	61	30.3333	38.2333	Yes	Dead	162
10679650	Shandong Tumour Hospital	51	30.3667	34	Yes	Alive	270
10672005	Shandong Tumour Hospital	68	30.4	108.833	Yes	Alive	324
10833768	Shandong Tumour Hospital	52	30.4333	34.1333	Yes	Dead	357
10648287	Shandong Tumour Hospital	56	30.6667	30.7	No	Alive	223
10645160	Shandong Tumour Hospital	64	30.7667	30.8	No	Alive	259
10644738	Shandong Tumour Hospital	53	30.8	30.8	No	Alive	255
10644756	Shandong Tumour Hospital	53	31.2	31.2333	No	Alive	149
10900519	Shandong Tumour Hospital	52	31.2667	54.9667	Yes	Alive	269
10666164	Shandong Tumour Hospital	50	31.3667	49.3333	Yes	Alive	330
10663893	Shandong Tumour Hospital	45	31.8667	58.1667	Yes	Alive	201
10897229	Shandong Tumour Hospital	57	32.5333	39.5333	Yes	Dead	203
10955026	Shandong Tumour Hospital	53	32.8	36.5667	Yes	Alive	279
10888148	Shandong Tumour Hospital	51	32.9667	58.0667	Yes	Alive	212
10887890	Shandong Tumour Hospital	53	33.2333	36.5333	Yes	Alive	140
10645073	Shandong Tumour Hospital	54	33.4	33.4	No	Alive	275
10890306	Shandong Tumour Hospital	50	34.5	61.1	Yes	Alive	164
10657106	Shandong Tumour Hospital	54	34.5	34.5	Dead	Dead	599
10643074	Shandong Tumour Hospital	65	34.5333	121.933	Yes	Alive	226
10664375	Shandong Tumour Hospital	47	34.6333	51.8	Yes	Alive	160
10644716	Shandong Tumour Hospital	63	35	51.9	Yes	Alive	85
10833771	Shandong Tumour Hospital	48	35.0667	41.9667	Yes	Alive	211
10621587	Shandong Tumour Hospital	48	35.5667	48.8	Yes	Alive	262
10635069	Shandong Tumour Hospital	65	35.7	82.5	Yes	Alive	207
10645429	Shandong Tumour Hospital	65	36.1333	36.1667	No	Alive	442
10546942	Shandong Tumour Hospital	61	36.4333	54.8333	Yes	Alive	146
10897107	Shandong Tumour Hospital	53	36.6	36.6333	No	Alive	192
10895241	Shandong Tumour Hospital	62	38.2	46.2	Yes	Alive	247
10645393	Shandong Tumour Hospital	50	38.6667	73.2333	Yes	Alive	251
10644842	Shandong Tumour Hospital	64	39.1333	61.2	Yes	Alive	322
10954999	Shandong Tumour Hospital	62	39.7	39.7	No	Alive	211
10898994	Shandong Tumour Hospital	51	39.9333	48.8667	Yes	Alive	243
10833602	Shandong Tumour Hospital	33	43.3333	54.9667	Yes	Alive	266
3601063	Shandong Tumour Hospital	50	43.6667	60.6	Yes	Alive	340
10664113	Shandong Tumour Hospital	51	43.8667	73.4667	Yes	Alive	221
10929847	Shandong Tumour Hospital	48	44.2	49.5	Yes	Alive	225
10836825	Shandong Tumour Hospital	55	45.1	84.7333	Yes	Alive	257
10834187	Shandong Tumour Hospital	43	45.7	57.8333	Yes	Alive	232
10831598	Shandong Tumour Hospital	49	47.7667	84.9667	Yes	Alive	247
10686814	Shandong Tumour Hospital	30	47.9667	64	Yes	Alive	153
10129959	Shandong Tumour Hospital	52	48.1667	76.2333	Yes	Alive	329
10645045	Shandong Tumour Hospital	56	48.7	102.633	Yes	Alive	139
10684822	Shandong Tumour Hospital	50	49.7333	98.6	Yes	Alive	302
10644847	Shandong Tumour Hospital	48	54.8333	54.8667	No	Alive	191
10671063	Shandong Tumour Hospital	51	56.3	59.5333	Yes	Alive	261
10546938	Shandong Tumour Hospital	53	56.6	115.9	Yes	Alive	167
10945852	Shandong Tumour Hospital	52	58.2667	60.7667	Yes	Alive	202
10831401	Shandong Tumour Hospital	46	60.3333	100.3	Yes	Dead	218
10948233	Shandong Tumour Hospital	54	60.7333	63.7333	Yes	Alive	197
10858381	Shandong Tumour Hospital	55	64.5667	72.8	Yes	Alive	415
10633964	Shandong Tumour Hospital	45	65.7667	71.8333	Yes	Alive	420
10857805	Shandong Tumour Hospital	63	65.9667	72.7	Yes	Alive	256
10684229	Shandong Tumour Hospital	41	66.2333	79.4667	Yes	Alive	236
10865824	Shandong Tumour Hospital	57	66.3667	73.7	Yes	Alive	182
10937371	Shandong Tumour Hospital	35	67.1	71.4333	Yes	Alive	394
10873972	Shandong Tumour Hospital	46	70.7333	79.3333	Yes	Alive	252
10623176	Shandong Tumour Hospital	48	72.6	98.0333	Yes	Dead	304
10951000	Shandong Tumour Hospital	39	75.8333	121.167	Yes	Alive	251
10658772	Shandong Tumour Hospital	46	99.4667	110.267	Yes	Alive	328
10898325	Shandong Tumour Hospital	52	120.667	145.9	Yes	Alive	218
10895114	Shandong Tumour Hospital	57	130.867	170.867	Yes	Alive	263
10831521	Shandong Tumour Hospital	42	132.033	143.667	Yes	Alive	308
10660231	Shandong Tumour Hospital	48	137	184.033	Yes	Alive	206
10648319	Shandong Tumour Hospital	40	155.6	181.733	Yes	Alive	289
10907987	Tongji Hospital	58	0.0666667	0.0666667	No	Alive	129
10949810	Tongji Hospital	51	0.0666667	0.0666667	No	Alive	350
10524780	Tongji Hospital	70	0.133333	0.133333	No	Alive	412
10949684	Tongji Hospital	54	0.233333	0.233333	No	Alive	243
10950067	Tongji Hospital	69	0.233333	0.233333	No	Alive	403
1297879	Tongji Hospital	48	0.266667	0.266667	No	Alive	221
10911177	Tongji Hospital	26	0.266667	0.266667	No	Alive	276
10478292	Tongji Hospital	55	0.266667	0.266667	Dead	Dead	259
10511731	Tongji Hospital	60	0.3	0.3	No	Alive	310
10427707	Tongji Hospital	65	0.3	0.3	No	Alive	405
10797977	Tongji Hospital	60	0.333333	0.333333	No	Alive	204
10910927	Tongji Hospital	19	0.333333	0.333333	No	Alive	377
10499621	Tongji Hospital	44	0.366667	0.366667	No	Alive	231
10426948	Tongji Hospital	51	0.4	0.4	No	Alive	186
10441394	Tongji Hospital	16	0.4	0.4	No	Alive	326
10907989	Tongji Hospital	62	0.433333	0.433333	No	Alive	248
10950014	Tongji Hospital	59	0.433333	0.433333	No	Alive	505
10489877	Tongji Hospital	46	0.433333	11.2333	Yes	Dead	223
10481057	Tongji Hospital	57	0.466667	0.466667	No	Alive	183
10949454	Tongji Hospital	64	0.566667	0.566667	No	Alive	135
2106261	Tongji Hospital	52	0.6	0.6	No	Alive	359
10450611	Tongji Hospital	44	0.6	0.6	Dead	Dead	411
10850703	Tongji Hospital	31	0.633333	0.633333	No	Alive	152
10465802	Tongji Hospital	56	0.633333	0.633333	No	Alive	557
10418845	Tongji Hospital	60	0.666667	0.666667	No	Alive	222
10850773	Tongji Hospital	51	0.666667	0.666667	No	Alive	434
10445513	Tongji Hospital	57	0.7	0.7	No	Alive	215
10912578	Tongji Hospital	57	0.7	0.7	No	Alive	236
10474562	Tongji Hospital	69	0.7	0.7	No	Alive	256
10949930	Tongji Hospital	42	0.733333	0.733333	No	Alive	404
10911420	Tongji Hospital	79	0.766667	0.766667	No	Alive	189
10525212	Tongji Hospital	40	0.766667	0.766667	No	Alive	207
10509289	Tongji Hospital	49	0.766667	0.766667	No	Alive	325
10912482	Tongji Hospital	63	0.8	0.8	No	Alive	234
10519411	Tongji Hospital	52	0.8	0.8	No	Alive	259
10850267	Tongji Hospital	52	0.8	0.8	No	Alive	302
10827237	Tongji Hospital	52	0.833333	0.833333	No	Alive	381
10866111	Tongji Hospital	53	0.866667	0.866667	No	Alive	156
4485863	Tongji Hospital	58	0.9	0.9	Dead	Alive	110
10949609	Tongji Hospital	65	0.9	0.9	No	Alive	200
10949273	Tongji Hospital	50	0.9	0.9	No	Alive	564
10820348	Tongji Hospital	69	0.966667	0.966667	No	Alive	170
10949253	Tongji Hospital	57	1.16667	1.16667	No	Alive	175
10910992	Tongji Hospital	51	1.16667	1.16667	No	Alive	249
10489070	Tongji Hospital	39	1.36667	4.76667	Yes	Dead	458
10950106	Tongji Hospital	57	1.43333	1.43333	No	Alive	246
10949926	Tongji Hospital	57	1.46667	1.46667	No	Alive	360
10522281	Tongji Hospital	67	1.53333	1.53333	No	Alive	166
10908125	Tongji Hospital	53	1.56667	1.56667	No	Alive	331
10949867	Tongji Hospital	28	1.6	1.6	No	Alive	264
10908168	Tongji Hospital	55	1.6	1.6	No	Alive	421
10450988	Tongji Hospital	56	1.6	15.2667	Yes	Alive	215
10908046	Tongji Hospital	43	1.63333	1.63333	No	Alive	241
10912460	Tongji Hospital	44	1.7	1.7	No	Alive	192
10908011	Tongji Hospital	30	1.73333	1.73333	No	Alive	124
10850103	Tongji Hospital	48	1.73333	1.73333	No	Alive	239
10907955	Tongji Hospital	57	1.73333	1.73333	No	Alive	432
10949459	Tongji Hospital	55	1.8	1.8	No	Alive	221
10911600	Tongji Hospital	27	1.83333	1.83333	No	Alive	189
10949857	Tongji Hospital	53	1.83333	1.83333	No	Alive	432
10949791	Tongji Hospital	50	1.9	1.9	No	Alive	335
10950141	Tongji Hospital	58	2	2	No	Alive	267
10487715	Tongji Hospital	66	2.1	2.1	Dead	Dead	441
10950042	Tongji Hospital	68	2.13333	2.13333	No	Alive	283
10949856	Tongji Hospital	52	2.23333	2.23333	No	Alive	449
10438793	Tongji Hospital	74	2.33333	4.56667	Yes	Dead	265
10489053	Tongji Hospital	50	2.43333	2.43333	No	Alive	172
10697191	Tongji Hospital	57	2.43333	2.43333	No	Alive	200
10908002	Tongji Hospital	48	2.43333	2.43333	No	Alive	290
10511376	Tongji Hospital	53	2.43333	2.43333	No	Alive	456
10827232	Tongji Hospital	49	2.46667	2.46667	No	Alive	350
10434619	Tongji Hospital	49	2.46667	10.8	Yes	Alive	460
10799600	Tongji Hospital	53	2.5	2.5	No	Alive	393
10797409	Tongji Hospital	50	2.56667	2.56667	No	Alive	312
10500314	Tongji Hospital	70	2.7	2.7	No	Alive	249
10434770	Tongji Hospital	49	2.7	15.1333	Yes	Alive	318
10489901	Tongji Hospital	70	2.73333	2.73333	No	Alive	343
10511485	Tongji Hospital	43	2.8	13.1	Yes	Alive	446
10912527	Tongji Hospital	66	2.9	2.9	No	Alive	271
10866246	Tongji Hospital	71	2.9	2.9	No	Alive	450
10434583	Tongji Hospital	59	2.9	2.9	No	Alive	508
10797245	Tongji Hospital	54	2.93333	2.93333	No	Alive	248
10469681	Tongji Hospital	59	2.96667	2.96667	No	Alive	86
10912533	Tongji Hospital	47	3.03333	3.03333	No	Alive	144
10531174	Tongji Hospital	64	3.1	3.1	No	Alive	155
10949979	Tongji Hospital	58	3.13333	3.13333	No	Alive	214
3544297	Tongji Hospital	47	3.13333	6.23333	Yes	Dead	312
2884299	Tongji Hospital	53	3.16667	3.16667	No	Alive	197
10421474	Tongji Hospital	53	3.23333	3.23333	No	Alive	303
10697375	Tongji Hospital	43	3.3	3.3	No	Alive	151
10434261	Tongji Hospital	51	3.3	3.3	No	Alive	214
10949320	Tongji Hospital	57	3.33333	3.33333	No	Alive	365
10419596	Tongji Hospital	48	3.36667	3.36667	No	Alive	259
10799557	Tongji Hospital	58	3.4	3.4	No	Alive	135
10478854	Tongji Hospital	24	3.4	42.7333	Yes	Alive	198
1994521	Tongji Hospital	48	3.43333	3.43333	No	Alive	112
10829012	Tongji Hospital	21	3.46667	3.46667	No	Alive	286
10697236	Tongji Hospital	57	3.46667	3.46667	No	Alive	311
10907973	Tongji Hospital	44	3.5	3.5	No	Alive	268
1155521	Tongji Hospital	24	3.5	54.8333	Yes	Alive	269
10850032	Tongji Hospital	66	3.53333	3.53333	No	Alive	325
10438261	Tongji Hospital	42	3.53333	24.5333	Yes	Dead	311
10438435	Tongji Hospital	49	3.73333	3.73333	No	Alive	253
10452716	Tongji Hospital	57	3.83333	3.83333	No	Alive	178
10454511	Tongji Hospital	56	3.9	3.9	No	Alive	323
10745051	Tongji Hospital	45	3.93333	3.93333	No	Alive	192
10798493	Tongji Hospital	55	3.96667	3.96667	No	Alive	225
10484909	Tongji Hospital	68	4	4	No	Alive	148
10849418	Tongji Hospital	64	4.13333	4.13333	No	Alive	488
10444243	Tongji Hospital	51	4.13333	4.13333	No	Alive	584
10745060	Tongji Hospital	53	4.23333	4.23333	No	Alive	552
10460941	Tongji Hospital	53	4.26667	5.23333	Yes	Dead	493
1923503	Tongji Hospital	56	4.26667	11.7333	Yes	Dead	463
10439036	Tongji Hospital	48	4.3	4.3	No	Alive	505
10911320	Tongji Hospital	46	4.3	13	Yes	Alive	337
10473203	Tongji Hospital	27	4.3	16.4667	Yes	Dead	228
1194449	Tongji Hospital	46	4.33333	4.33333	Yes	Alive	355
10429729	Tongji Hospital	53	4.4	4.4	No	Alive	253
913993	Tongji Hospital	44	4.4	7.6	Yes	Alive	151
10825018	Tongji Hospital	56	4.43333	4.43333	No	Alive	272
10908231	Tongji Hospital	24	4.53333	4.53333	No	Alive	299
10907927	Tongji Hospital	56	4.53333	4.53333	No	Alive	343
10512299	Tongji Hospital	57	4.7	4.7	No	Alive	441
10431838	Tongji Hospital	54	4.73333	13.3333	Yes	Dead	418
10488800	Tongji Hospital	60	4.73333	29.4667	Yes	Dead	239
10465717	Tongji Hospital	34	4.76667	4.76667	No	Alive	261
10516100	Tongji Hospital	48	4.8	4.8	No	Alive	340
10510349	Tongji Hospital	47	4.8	4.8	No	Alive	341
10433643	Tongji Hospital	59	4.8	8.2	Yes	Dead	398
10439699	Tongji Hospital	64	4.9	4.9	No	Alive	216
10799188	Tongji Hospital	58	4.93333	4.93333	No	Alive	571
10444235	Tongji Hospital	60	4.93333	30.9	Yes	Alive	276
10454775	Tongji Hospital	46	4.93333	10.9667	Yes	Dead	366
10850720	Tongji Hospital	53	5.06667	5.06667	No	Alive	292
10516508	Tongji Hospital	48	5.06667	15.5667	Yes	Dead	312
10907964	Tongji Hospital	53	5.1	5.1	No	Alive	230
10425031	Tongji Hospital	23	5.1	5.1	No	Alive	233
10907963	Tongji Hospital	42	5.3	5.3	No	Alive	278
1297259	Tongji Hospital	40	5.3	5.3	No	Alive	290
10436824	Tongji Hospital	53	5.3	7.13333	Yes	Dead	209
10907939	Tongji Hospital	42	5.36667	5.36667	No	Alive	357
715591	Tongji Hospital	60	5.36667	15.7333	Yes	Dead	406
10849343	Tongji Hospital	63	5.4	5.4	No	Alive	224
10849342	Tongji Hospital	55	5.43333	5.43333	No	Alive	280
10444407	Tongji Hospital	48	5.43333	9.5	Yes	Alive	140
10463707	Tongji Hospital	70	5.53333	5.53333	No	Alive	411
10461795	Tongji Hospital	49	5.56667	5.56667	No	Alive	227
10448100	Tongji Hospital	49	5.63333	5.63333	No	Alive	184
10490911	Tongji Hospital	54	5.73333	5.73333	No	Alive	225
10798793	Tongji Hospital	62	5.73333	5.73333	No	Alive	492
10434076	Tongji Hospital	54	5.76667	19.1667	Yes	Dead	147
10185176	Tongji Hospital	46	5.86667	45.7	Yes	Alive	262
10850056	Tongji Hospital	50	5.9	5.9	No	Alive	214
2713145	Tongji Hospital	63	5.96667	27.6667	Yes	Alive	152
10512973	Tongji Hospital	61	5.96667	49	Yes	Alive	307
10516099	Tongji Hospital	69	5.96667	9.33333	Yes	Dead	148
10865489	Tongji Hospital	42	6.06667	6.06667	No	Alive	234
10866234	Tongji Hospital	50	6.06667	6.06667	No	Alive	300
10419765	Tongji Hospital	42	6.06667	6.06667	No	Alive	369
10850034	Tongji Hospital	35	6.1	6.1	No	Alive	200
10907942	Tongji Hospital	41	6.16667	6.16667	No	Alive	478
10907918	Tongji Hospital	60	6.2	6.2	No	Alive	211
10850734	Tongji Hospital	54	6.2	6.2	No	Alive	260
10447788	Tongji Hospital	44	6.2	17.1667	Yes	Dead	144
10509136	Tongji Hospital	61	6.23333	6.23333	No	Alive	229
10865484	Tongji Hospital	61	6.23333	6.23333	No	Alive	617
10433931	Tongji Hospital	29	6.33333	24.5333	Yes	Alive	380
10444599	Tongji Hospital	53	6.36667	6.36667	No	Alive	520
10430590	Tongji Hospital	63	6.36667	17.3667	Yes	Dead	190
10911940	Tongji Hospital	56	6.4	19.4667	Yes	Alive	368
4481129	Tongji Hospital	29	6.43333	19.0333	Yes	Dead	441
10465663	Tongji Hospital	40	6.46667	14.3	Yes	Dead	469
10509997	Tongji Hospital	31	6.6	6.6	No	Alive	254
10455822	Tongji Hospital	44	6.63333	6.63333	No	Alive	298
10466820	Tongji Hospital	30	6.63333	32.2	Yes	Dead	173
10799191	Tongji Hospital	37	6.66667	7.73333	Yes	Dead	189
10448298	Tongji Hospital	29	6.7	25.2	Yes	Alive	388
10448395	Tongji Hospital	55	6.73333	10.6	Yes	Dead	389
10796698	Tongji Hospital	60	6.86667	6.86667	No	Alive	290
10448154	Tongji Hospital	37	6.86667	8.16667	Yes	Alive	617
10865485	Tongji Hospital	57	6.9	6.1	Yes	Alive	194
10509761	Tongji Hospital	69	6.9	6.9	No	Alive	300
10799164	Tongji Hospital	31	6.9	6.9	No	Alive	313
10425846	Tongji Hospital	62	6.9	20.7333	Yes	Alive	398
10471302	Tongji Hospital	60	6.9	24.2667	Yes	Dead	214
10462826	Tongji Hospital	57	6.93333	6.93333	No	Alive	194
10797925	Tongji Hospital	24	6.93333	6.93333	No	Alive	440
10433550	Tongji Hospital	48	6.93333	21.0667	Yes	Dead	289
10479232	Tongji Hospital	61	6.96667	11.9333	Yes	Dead	393
10908048	Tongji Hospital	30	7.13333	7.13333	No	Alive	289
10420605	Tongji Hospital	48	7.13333	28.1667	Yes	Dead	352
10439589	Tongji Hospital	48	7.26667	29.1667	Yes	Dead	516
10500630	Tongji Hospital	52	7.33333	7.33333	No	Alive	467
2425187	Tongji Hospital	46	7.33333	19.0667	Yes	Alive	266
10451130	Tongji Hospital	51	7.36667	7.36667	No	Alive	160
10454238	Tongji Hospital	47	7.4	9.8	Yes	Dead	309
10494954	Tongji Hospital	63	7.43333	26.2333	Yes	Alive	170
10467292	Tongji Hospital	34	7.53333	41.9667	Yes	Dead	175
10491001	Tongji Hospital	49	7.56667	7.56667	No	Alive	588
10433123	Tongji Hospital	51	7.63333	7.63333	No	Alive	194
10432363	Tongji Hospital	55	7.66667	18.1	Yes	Dead	331
10434375	Tongji Hospital	46	7.83333	9.66667	Yes	Alive	416
10492917	Tongji Hospital	15	7.86667	7.86667	No	Dead	461
10463689	Tongji Hospital	25	8	8	No	Alive	204
10457899	Tongji Hospital	62	8	8	No	Alive	382
10429711	Tongji Hospital	65	8.13333	11.9	Yes	Dead	194
10911905	Tongji Hospital	58	8.16667	8.16667	No	Alive	218
10850610	Tongji Hospital	58	8.2	8.2	No	Alive	242
10423341	Tongji Hospital	63	8.2	8.2	No	Alive	356
10446112	Tongji Hospital	58	8.3	23.7	Yes	Dead	235
10450154	Tongji Hospital	60	8.3	27.6	Yes	Dead	317
10434004	Tongji Hospital	61	8.33333	25.2	Yes	Alive	137
10433997	Tongji Hospital	57	8.43333	67.9667	Yes	Alive	266
10828707	Tongji Hospital	49	8.46667	17.1667	Yes	Alive	196
10448052	Tongji Hospital	48	8.5	8.5	No	Alive	302
10437163	Tongji Hospital	47	8.56667	52.1667	Yes	Alive	390
10490662	Tongji Hospital	43	8.6	21.3	Yes	Dead	362
10527897	Tongji Hospital	56	8.63333	12.7667	Yes	Dead	357
10446296	Tongji Hospital	46	8.66667	15.3	Yes	Dead	388
10448895	Tongji Hospital	42	8.7	10.8	Yes	Dead	205
10455169	Tongji Hospital	59	8.73333	10.9333	Yes	Alive	298
10471072	Tongji Hospital	41	8.83333	42.9333	Yes	Alive	292
10525343	Tongji Hospital	62	8.96667	16.8667	Yes	Dead	118
10442653	Tongji Hospital	58	9.03333	9.06667	No	Alive	166
10434038	Tongji Hospital	48	9.03333	30.7	Yes	Alive	310
10827199	Tongji Hospital	61	9.06667	9.06667	No	Alive	166
10865989	Tongji Hospital	55	9.06667	9.06667	No	Alive	524
10432665	Tongji Hospital	61	9.06667	13.5	Yes	Dead	234
10798464	Tongji Hospital	57	9.1	9.1	No	Alive	324
10798536	Tongji Hospital	46	9.1	9.1	No	Alive	439
10745028	Tongji Hospital	69	9.13333	9.13333	No	Alive	272
10849408	Tongji Hospital	67	9.13333	9.13333	No	Alive	341
10865854	Tongji Hospital	62	9.13333	9.13333	No	Alive	551
10463017	Tongji Hospital	42	9.13333	21.2	Yes	Dead	261
10907926	Tongji Hospital	51	9.16667	9.16667	No	Alive	194
10512729	Tongji Hospital	44	9.16667	9.16667	No	Alive	205
10866058	Tongji Hospital	50	9.16667	9.16667	No	Alive	287
10850709	Tongji Hospital	39	9.16667	9.16667	No	Alive	341
10820338	Tongji Hospital	50	9.2	9.2	No	Alive	308
10828998	Tongji Hospital	32	9.23333	9.23333	No	Alive	295
10850167	Tongji Hospital	57	9.3	9.3	No	Alive	428
10520990	Tongji Hospital	62	9.36667	9.36667	No	Alive	123
10850255	Tongji Hospital	53	9.36667	9.36667	No	Alive	284
10828709	Tongji Hospital	45	9.4	9.4	No	Alive	236
10797939	Tongji Hospital	51	9.5	9.5	No	Alive	333
10434944	Tongji Hospital	45	9.53333	9.53333	No	Alive	200
10427340	Tongji Hospital	54	9.6	9.6	No	Alive	446
10850176	Tongji Hospital	30	9.66667	9.66667	No	Alive	388
10470105	Tongji Hospital	44	9.7	19.5333	Yes	Alive	234
10433939	Tongji Hospital	60	9.7	30.1333	Yes	Alive	137
10502103	Tongji Hospital	63	9.73333	23.4	Yes	Alive	190
10849414	Tongji Hospital	31	9.83333	9.83333	No	Alive	229
10461308	Tongji Hospital	44	10	24.2667	Yes	Dead	252
10866288	Tongji Hospital	26	10.0333	10.0333	No	Alive	212
10429342	Tongji Hospital	42	10.0333	19.6333	Yes	Alive	324
10514075	Tongji Hospital	43	10.0333	24.7667	Yes	Alive	178
10518561	Tongji Hospital	41	10.0667	10.0667	No	Alive	321
4304473	Tongji Hospital	58	10.1333	19.1667	Yes	Dead	413
10515914	Tongji Hospital	56	10.2	10.2	No	Alive	256
10439262	Tongji Hospital	51	10.2333	10.2333	No	Alive	275
10912718	Tongji Hospital	64	10.3	10.3	No	Alive	580
10457523	Tongji Hospital	54	10.3	12.3333	Yes	Alive	461
10513427	Tongji Hospital	51	10.4333	12.8	Yes	Alive	155
10519528	Tongji Hospital	52	10.4333	46.4333	Yes	Dead	320
10473583	Tongji Hospital	45	10.4667	35.4667	Yes	Dead	277
10447551	Tongji Hospital	48	10.5	14.8	Yes	Alive	206
10796663	Tongji Hospital	33	10.6	10.6	No	Alive	166
10422217	Tongji Hospital	21	10.7333	13	Yes	Alive	351
10515962	Tongji Hospital	33	10.7667	42.9333	Yes	Alive	133
10850414	Tongji Hospital	47	10.8	10.8	No	Alive	277
10462921	Tongji Hospital	44	10.8	10.8	No	Alive	328
10797940	Tongji Hospital	46	10.8333	10.8333	No	Alive	488
10908027	Tongji Hospital	46	10.8333	40.4333	Yes	Alive	145
10460310	Tongji Hospital	47	10.8333	48.1	Yes	Alive	309
10422984	Tongji Hospital	46	10.8667	59	Yes	Dead	247
10428866	Tongji Hospital	41	10.8667	76.8667	Yes	Dead	158
10522274	Tongji Hospital	59	10.9	10.9	No	Alive	184
10450822	Tongji Hospital	57	10.9	14.8667	Yes	Dead	265
10420446	Tongji Hospital	48	10.9333	18.2	Yes	Alive	203
10746199	Tongji Hospital	67	11	11	No	Alive	221
10435781	Tongji Hospital	54	11	11.0667	Yes	Alive	249
10440636	Tongji Hospital	46	11.1	14.7667	Yes	Alive	131
10459206	Tongji Hospital	67	11.1	17.6	Yes	Dead	359
10462151	Tongji Hospital	46	11.2	11.2	No	Alive	233
10517540	Tongji Hospital	44	11.2333	11.2333	No	Alive	181
10437559	Tongji Hospital	47	11.3667	11.3667	No	Alive	214
10908073	Tongji Hospital	61	11.3667	11.3667	No	Alive	240
10521404	Tongji Hospital	40	11.4333	11.4333	No	Alive	360
10448016	Tongji Hospital	60	11.6	11.6	No	Alive	508
10437533	Tongji Hospital	52	11.7	15.5667	Yes	Dead	106
10849417	Tongji Hospital	53	11.8333	11.8333	No	Alive	424
1340509	Tongji Hospital	51	11.8667	12.3667	Yes	Alive	211
10417892	Tongji Hospital	50	11.8667	19.6	Yes	Dead	361
10799577	Tongji Hospital	56	12	12	No	Alive	213
10429233	Tongji Hospital	47	12.1	32.4	Yes	Dead	392
10511533	Tongji Hospital	56	12.1333	12.1333	No	Alive	188
10452094	Tongji Hospital	45	12.1333	56.2	Yes	Alive	388
10470500	Tongji Hospital	62	12.1333	35.3333	Yes	Dead	307
10479466	Tongji Hospital	59	12.1667	12.1667	No	Alive	356
10510458	Tongji Hospital	53	12.1667	12.1667	No	Alive	363
10518813	Tongji Hospital	45	12.1667	49.1667	Yes	Alive	110
1955305	Tongji Hospital	64	12.2	12.2	No	Alive	133
10850240	Tongji Hospital	43	12.2	12.2	No	Alive	145
10510612	Tongji Hospital	68	12.2	12.2	No	Alive	215
10511371	Tongji Hospital	49	12.2	12.2	No	Alive	261
10513968	Tongji Hospital	59	12.2	12.2	No	Alive	286
10799176	Tongji Hospital	34	12.2	12.2	No	Alive	334
10799579	Tongji Hospital	44	12.2	12.2	No	Alive	358
10850616	Tongji Hospital	54	12.2	12.2	No	Alive	377
10849334	Tongji Hospital	43	12.2	12.2	No	Alive	394
10513659	Tongji Hospital	39	12.2	12.2	No	Alive	403
10512439	Tongji Hospital	54	12.2	12.2	No	Alive	458
10510958	Tongji Hospital	48	12.2	12.2	No	Alive	610
10451585	Tongji Hospital	60	12.2	15.2667	Yes	Alive	348
10511610	Tongji Hospital	51	12.2333	12.2333	No	Alive	147
10454688	Tongji Hospital	65	12.2333	12.2333	No	Alive	182
10745041	Tongji Hospital	37	12.2333	12.2333	No	Alive	220
10530245	Tongji Hospital	62	12.2333	12.2333	No	Alive	234
10697215	Tongji Hospital	29	12.2333	12.2333	No	Alive	242
10452670	Tongji Hospital	64	12.2333	12.2333	No	Alive	245
10745032	Tongji Hospital	68	12.2333	12.2333	No	Alive	284
10510961	Tongji Hospital	71	12.2333	12.2333	No	Alive	292
10799167	Tongji Hospital	50	12.2333	12.2333	No	Alive	330
10511433	Tongji Hospital	56	12.2333	12.2333	No	Alive	93
10797420	Tongji Hospital	42	12.2667	12.2667	No	Alive	262
10451132	Tongji Hospital	55	12.2667	45.6333	Yes	Alive	225
10516073	Tongji Hospital	50	12.3	12.3	No	Alive	197
10697220	Tongji Hospital	46	12.3	12.3	No	Alive	303
10448451	Tongji Hospital	38	12.3	33.6	Yes	Dead	272
10828994	Tongji Hospital	23	12.3333	9.13333	Yes	Alive	241
10513645	Tongji Hospital	45	12.3333	12.3333	No	Alive	210
1179529	Tongji Hospital	33	12.3333	67.0667	Yes	Alive	223
5124779	Tongji Hospital	52	12.4	57.5333	Yes	Dead	157
10526286	Tongji Hospital	24	12.4667	12.4667	No	Alive	256
10454668	Tongji Hospital	66	12.4667	12.4667	No	Alive	432
10441137	Tongji Hospital	25	12.5	12.5	No	Alive	225
10432520	Tongji Hospital	11	12.5	12.5	No	Alive	296
10418712	Tongji Hospital	45	12.5	52.6667	Yes	Dead	625
10429682	Tongji Hospital	43	12.5333	17.4333	Yes	Dead	280
10849389	Tongji Hospital	47	12.6	12.6	No	Alive	240
10512047	Tongji Hospital	48	12.6	12.6	No	Alive	668
10457983	Tongji Hospital	61	12.6	25	Yes	Alive	273
10441987	Tongji Hospital	68	12.6	25.7	Yes	Dead	279
10419541	Tongji Hospital	49	12.6333	17.1667	Yes	Dead	192
10797454	Tongji Hospital	47	12.6667	12.6667	No	Alive	372
10458962	Tongji Hospital	49	12.7333	15.3	Yes	Alive	387
10425940	Tongji Hospital	50	12.7333	45.9	Yes	Alive	446
10474626	Tongji Hospital	69	12.7333	22.4	Yes	Dead	440
10510974	Tongji Hospital	50	12.8333	12.8333	No	Alive	253
10439077	Tongji Hospital	35	12.8333	15.7	Yes	Alive	217
10798789	Tongji Hospital	50	12.8667	12.8667	No	Alive	431
10491271	Tongji Hospital	70	12.9	12.9	No	Alive	374
10697224	Tongji Hospital	36	12.9667	12.9667	No	Alive	207
10488875	Tongji Hospital	55	13.0333	15.7	Yes	Alive	228
10446441	Tongji Hospital	48	13.1	48.2667	Yes	Alive	343
10462683	Tongji Hospital	53	13.3333	17.9333	Yes	Dead	313
10468406	Tongji Hospital	52	13.3667	13.3667	No	Alive	177
10510884	Tongji Hospital	50	13.3667	13.3667	No	Alive	354
10849419	Tongji Hospital	53	13.4	13.4	No	Alive	141
10530234	Tongji Hospital	67	13.4	13.4	No	Alive	204
10440853	Tongji Hospital	48	13.4	45.2667	Yes	Alive	268
934347	Tongji Hospital	57	13.4	21.7333	Yes	Dead	203
10424905	Tongji Hospital	53	13.4333	20.3667	Yes	Dead	221
10509781	Tongji Hospital	24	13.4667	13.4667	No	Alive	232
10949243	Tongji Hospital	26	13.5333	13.5333	No	Alive	173
10510337	Tongji Hospital	42	13.5333	13.5333	No	Alive	270
10434295	Tongji Hospital	62	13.5333	13.7333	Yes	Alive	520
10454998	Tongji Hospital	48	13.5667	22.0667	Yes	Dead	341
10849385	Tongji Hospital	25	13.6	13.6	No	Alive	419
10511490	Tongji Hospital	5	13.6333	13.6333	No	Alive	350
10453312	Tongji Hospital	65	13.6667	13.6667	No	Alive	185
10434281	Tongji Hospital	43	13.6667	53.4667	Yes	Alive	154
10426966	Tongji Hospital	41	13.6667	56.1667	Yes	Dead	150
10434402	Tongji Hospital	52	13.7	21.3333	Yes	Alive	414
10434604	Tongji Hospital	36	13.7333	13.7333	No	Alive	240
10424200	Tongji Hospital	53	13.7333	37	Yes	Dead	415
10697361	Tongji Hospital	49	13.8333	13.8333	No	Alive	178
10506904	Tongji Hospital	45	13.8667	36.6333	Yes	Dead	215
10452181	Tongji Hospital	55	13.9667	13.9667	No	Alive	167
10452083	Tongji Hospital	56	13.9667	13.9667	No	Alive	379
10423838	Tongji Hospital	57	14.0333	14.2	Yes	Alive	172
10440834	Tongji Hospital	40	14.0667	42.9333	Yes	Alive	361
10452407	Tongji Hospital	56	14.2	14.2	No	Alive	258
10514107	Tongji Hospital	47	14.2	14.2	No	Alive	29
1234227	Tongji Hospital	56	14.2	14.4667	Yes	Alive	260
10462691	Tongji Hospital	48	14.2333	14.2333	No	Alive	233
10431661	Tongji Hospital	50	14.2333	15.6333	Yes	Alive	129
10512405	Tongji Hospital	55	14.2667	14.2667	No	Alive	257
10431989	Tongji Hospital	48	14.2667	27.9	Yes	Alive	261
10474021	Tongji Hospital	52	14.3333	14.3333	No	Alive	141
903511	Tongji Hospital	51	14.3333	12.1667	Yes	Dead	394
10462441	Tongji Hospital	59	14.4	14.4	No	Alive	357
10911673	Tongji Hospital	46	14.4	14.4	No	Alive	492
10427954	Tongji Hospital	87	14.5	14.5	No	Alive	72
10911909	Tongji Hospital	43	14.5	22.1333	Yes	Alive	116
10432243	Tongji Hospital	68	14.5	24.3667	Yes	Alive	364
10431187	Tongji Hospital	54	14.5	40.8	Yes	Dead	214
1331911	Tongji Hospital	54	14.5667	14.5667	No	Alive	377
10437220	Tongji Hospital	58	14.6	29.1667	Yes	Dead	191
10489872	Tongji Hospital	45	14.7	14.7	No	Alive	261
10949566	Tongji Hospital	50	14.7	14.9667	Yes	Alive	154
10429819	Tongji Hospital	53	14.8333	17	Yes	Alive	237
10451837	Tongji Hospital	58	14.8667	44.7667	Yes	Dead	164
10463016	Tongji Hospital	53	14.9333	11	Yes	Alive	285
10450029	Tongji Hospital	65	15	16.1667	Yes	Alive	376
10468163	Tongji Hospital	48	15.1	15.2333	Yes	Alive	439
10447395	Tongji Hospital	48	15.1333	29.3	Yes	Dead	345
10493479	Tongji Hospital	60	15.1667	49	Yes	Alive	72
10477929	Tongji Hospital	51	15.2	15.2	No	Alive	211
10431301	Tongji Hospital	72	15.2	48.7333	Yes	Alive	222
10450767	Tongji Hospital	56	15.2333	15.2333	No	Alive	175
10453347	Tongji Hospital	68	15.2333	15.2333	No	Alive	255
10453399	Tongji Hospital	53	15.2333	15.2333	No	Alive	377
10452781	Tongji Hospital	57	15.2333	15.2333	No	Alive	420
10479487	Tongji Hospital	17	15.2333	15.2333	No	Alive	442
10511471	Tongji Hospital	50	15.2667	15.2667	No	Alive	172
10512916	Tongji Hospital	48	15.2667	15.2667	No	Alive	233
10454893	Tongji Hospital	47	15.2667	15.2667	No	Alive	234
10489645	Tongji Hospital	47	15.2667	15.2667	No	Alive	238
10454585	Tongji Hospital	51	15.2667	15.2667	No	Alive	278
10455713	Tongji Hospital	61	15.2667	15.2667	No	Alive	281
10507813	Tongji Hospital	53	15.2667	15.2667	No	Alive	284
10454586	Tongji Hospital	39	15.2667	15.2667	No	Alive	344
10513639	Tongji Hospital	62	15.2667	15.2667	No	Alive	455
10518535	Tongji Hospital	36	15.2667	15.2667	No	Alive	589
10490000	Tongji Hospital	60	15.2667	15.2667	No	Alive	69
10509809	Tongji Hospital	37	15.3	15.3	No	Alive	282
10452152	Tongji Hospital	49	15.3	15.3	No	Alive	326
10454667	Tongji Hospital	61	15.3	15.3	No	Alive	369
10516145	Tongji Hospital	29	15.3333	15.3333	No	Alive	207
10454143	Tongji Hospital	53	15.3333	15.3333	No	Alive	225
10480172	Tongji Hospital	60	15.3333	15.3333	No	Alive	231
10454496	Tongji Hospital	50	15.3333	15.3333	No	Alive	299
10453369	Tongji Hospital	63	15.3333	15.3333	No	Alive	461
10506575	Tongji Hospital	46	15.3667	15.3667	No	Alive	220
10468971	Tongji Hospital	51	15.4	15.4	No	Alive	171
10445473	Tongji Hospital	46	15.4	15.4	No	Alive	397
10452358	Tongji Hospital	63	15.4333	15.4333	No	Alive	379
10469962	Tongji Hospital	46	15.4333	40.5667	Yes	Dead	244
10484241	Tongji Hospital	61	15.5333	15.5333	No	Alive	236
10430761	Tongji Hospital	49	15.5333	20.5333	Yes	Alive	238
10506596	Tongji Hospital	59	15.5667	15.5667	No	Alive	215
10454262	Tongji Hospital	51	15.5667	15.5667	No	Alive	306
10430742	Tongji Hospital	56	15.6	25.0667	Yes	Alive	377
10489839	Tongji Hospital	37	15.6	30.7	Yes	Dead	307
10474048	Tongji Hospital	52	15.6333	18.3333	Yes	Alive	284
10508747	Tongji Hospital	68	15.6333	87.9667	Yes	Dead	265
10797396	Tongji Hospital	54	15.7	43	Yes	Alive	138
10499779	Tongji Hospital	45	15.7333	34.3667	Yes	Alive	180
10511439	Tongji Hospital	50	15.7667	15.7667	No	Alive	137
10495018	Tongji Hospital	26	15.7667	15.7667	No	Alive	284
10452533	Tongji Hospital	59	15.8333	15.8333	No	Alive	320
10452496	Tongji Hospital	64	15.8333	15.8333	No	Alive	393
10424341	Tongji Hospital	59	15.8667	19.3333	Yes	Dead	527
10513983	Tongji Hospital	45	15.9	15.9	No	Alive	143
10440846	Tongji Hospital	53	15.9333	15.9667	No	Alive	371
10477098	Tongji Hospital	55	16.0333	16.0333	No	Alive	238
10451901	Tongji Hospital	40	16.0667	16.0667	No	Alive	192
10528934	Tongji Hospital	62	16.0667	16.0667	No	Alive	206
10448074	Tongji Hospital	64	16.0667	24.3667	Yes	Alive	450
10458655	Tongji Hospital	72	16.1	16.1	No	Alive	175
10444219	Tongji Hospital	34	16.1	16.1	No	Alive	511
10483087	Tongji Hospital	57	16.2	43.2667	Yes	Alive	283
10433815	Tongji Hospital	63	16.2333	16.2667	No	Alive	233
10442695	Tongji Hospital	49	16.2333	58.9	Yes	Dead	226
10457574	Tongji Hospital	27	16.2667	16.2667	No	Alive	355
10329180	Tongji Hospital	41	16.3667	16.3667	No	Alive	231
955139	Tongji Hospital	43	16.3667	16.3667	No	Alive	233
10435889	Tongji Hospital	69	16.3667	18.2333	Yes	Alive	251
10424470	Tongji Hospital	31	16.4333	80.5667	Yes	Dead	276
10436893	Tongji Hospital	52	16.4667	30.5	Yes	Alive	213
10442285	Tongji Hospital	51	16.5	45.9333	Yes	Alive	212
10489850	Tongji Hospital	32	16.6	16.6	No	Alive	269
10451180	Tongji Hospital	58	16.6	53.4667	Yes	Alive	460
10480541	Tongji Hospital	35	16.7	16.7	Dead	Dead	333
10436761	Tongji Hospital	66	16.7	27.3333	Yes	Dead	422
10850617	Tongji Hospital	45	16.7333	23.5	Yes	Alive	210
10444082	Tongji Hospital	54	16.7667	70	Yes	Alive	199
10430763	Tongji Hospital	48	16.8	16.8333	No	Alive	384
10493661	Tongji Hospital	66	16.8333	42.3333	Yes	Alive	260
10447592	Tongji Hospital	62	16.9	16.9	No	Alive	370
10454319	Tongji Hospital	58	16.9333	16.9333	No	Alive	280
3784377	Tongji Hospital	58	16.9667	16.9667	No	Alive	266
10440621	Tongji Hospital	49	16.9667	65.7333	Yes	Alive	289
10432988	Tongji Hospital	63	16.9667	47.4333	Yes	Dead	137
10433408	Tongji Hospital	58	17.0333	12.0667	Yes	Alive	273
10487898	Tongji Hospital	52	17.0333	17.0333	No	Alive	295
10444612	Tongji Hospital	46	17.0667	17.2667	Yes	Alive	358
10435850	Tongji Hospital	73	17.0667	27.0333	Yes	Dead	292
3787535	Tongji Hospital	42	17.1	47.4	Yes	Alive	256
10450924	Tongji Hospital	47	17.1333	17.1333	No	Alive	303
10433503	Tongji Hospital	55	17.1333	76	Yes	Alive	224
10446455	Tongji Hospital	47	17.2	17.2	No	Alive	424
10474912	Tongji Hospital	47	17.2667	17.5333	Yes	Alive	525
10439665	Tongji Hospital	33	17.3	17.3	No	Alive	307
10457396	Tongji Hospital	51	17.3333	17.8	Yes	Alive	143
10442573	Tongji Hospital	67	17.4	17.4	No	Alive	422
890905	Tongji Hospital	48	17.4667	17.4667	No	Alive	146
10474310	Tongji Hospital	63	17.4667	17.4667	No	Alive	213
10442213	Tongji Hospital	72	17.4667	26.9667	Yes	Alive	324
10460003	Tongji Hospital	59	17.5	63.8333	Yes	Dead	182
10456912	Tongji Hospital	53	17.5333	24.5	Yes	Alive	280
10456595	Tongji Hospital	45	17.6333	19.0333	Yes	Dead	450
10454066	Tongji Hospital	49	17.7333	17.7333	No	Alive	125
10530079	Tongji Hospital	55	17.7667	29.4333	Yes	Alive	133
10433152	Tongji Hospital	52	17.8667	24.0333	Yes	Alive	447
10523916	Tongji Hospital	52	17.9	19.4	Yes	Dead	388
10434325	Tongji Hospital	50	17.9333	22.1333	Yes	Alive	347
10447824	Tongji Hospital	43	18	18	No	Alive	403
894775	Tongji Hospital	55	18.0333	22.8333	Yes	Dead	423
10422610	Tongji Hospital	44	18.1	67.5667	Yes	Alive	330
10454891	Tongji Hospital	49	18.1	18.1	Yes	Dead	504
10439784	Tongji Hospital	47	18.1333	18.1333	No	Alive	191
10453388	Tongji Hospital	48	18.1333	33.5333	Yes	Alive	197
10446421	Tongji Hospital	65	18.1667	18.1667	No	Alive	266
3421387	Tongji Hospital	44	18.1667	25.4333	Yes	Alive	377
10520643	Tongji Hospital	75	18.2	26.6333	Yes	Alive	132
10450735	Tongji Hospital	35	18.2333	18.2333	No	Alive	123
10458910	Tongji Hospital	53	18.2333	18.2333	No	Alive	207
10473810	Tongji Hospital	54	18.2333	18.2333	No	Alive	211
10478067	Tongji Hospital	61	18.2333	18.2333	No	Alive	215
10442556	Tongji Hospital	64	18.2333	18.2333	No	Alive	219
10452331	Tongji Hospital	45	18.2333	18.2333	No	Alive	234
10436458	Tongji Hospital	43	18.2333	18.2333	No	Alive	263
10441272	Tongji Hospital	60	18.2333	18.2333	No	Alive	305
10446539	Tongji Hospital	37	18.2333	18.2333	No	Alive	314
10442649	Tongji Hospital	41	18.2333	18.2333	No	Alive	550
10449313	Tongji Hospital	63	18.2333	18.2333	No	Alive	93
10448646	Tongji Hospital	47	18.2667	18.2667	No	Alive	292
10449146	Tongji Hospital	44	18.2667	18.2667	No	Alive	394
10441234	Tongji Hospital	60	18.2667	18.2667	No	Alive	558
10441227	Tongji Hospital	51	18.2667	21.3	Yes	Alive	295
10449215	Tongji Hospital	46	18.3	18.3	No	Alive	215
10455033	Tongji Hospital	18	18.3	18.3	No	Alive	226
10454885	Tongji Hospital	54	18.3333	18.3333	No	Alive	161
10483864	Tongji Hospital	28	18.3333	18.3333	No	Alive	235
10488404	Tongji Hospital	47	18.3333	18.3333	No	Alive	239
10457884	Tongji Hospital	54	18.3333	18.3333	No	Alive	330
10454999	Tongji Hospital	79	18.3667	18.3667	No	Alive	403
10426084	Tongji Hospital	60	18.3667	39.7	Yes	Alive	268
10432488	Tongji Hospital	61	18.4	18.4	No	Alive	267
10439714	Tongji Hospital	56	18.4	18.4	No	Alive	392
10387331	Tongji Hospital	68	18.4	18.4	No	Alive	561
10452866	Tongji Hospital	59	18.4333	19.7	Yes	Alive	269
10517433	Tongji Hospital	66	18.4667	18.4667	No	Alive	85
10469177	Tongji Hospital	63	18.5	18.5	No	Alive	248
10528262	Tongji Hospital	46	18.6	18.6	No	Alive	198
10452403	Tongji Hospital	45	18.6	18.6	No	Alive	278
10458809	Tongji Hospital	50	18.6333	18.6333	No	Alive	287
10458654	Tongji Hospital	42	18.6333	18.6333	No	Alive	416
10443947	Tongji Hospital	39	18.7333	19.7667	Yes	Alive	434
10450332	Tongji Hospital	56	18.8	19.6	Yes	Dead	176
10453607	Tongji Hospital	50	18.8667	18.8667	No	Alive	358
10441452	Tongji Hospital	55	18.9	18.9	No	Alive	247
10520391	Tongji Hospital	53	18.9333	79.9667	Yes	Dead	207
10450722	Tongji Hospital	44	18.9667	18.9667	No	Alive	223
10468297	Tongji Hospital	43	19.1	19.1	No	Alive	290
10450287	Tongji Hospital	47	19.1	19.1	No	Alive	345
10528652	Tongji Hospital	54	19.1333	19.1333	No	Alive	265
10435832	Tongji Hospital	48	19.1333	19.1333	No	Alive	415
10509620	Tongji Hospital	47	19.1333	29.8667	Yes	Alive	377
10427362	Tongji Hospital	50	19.1667	38.4333	Yes	Dead	357
10442666	Tongji Hospital	52	19.2	19.2	No	Alive	221
10439334	Tongji Hospital	67	19.2667	29.0333	Yes	Alive	487
10462344	Tongji Hospital	67	19.3333	19.3333	No	Alive	228
10422889	Tongji Hospital	50	19.6	28.4667	Yes	Dead	444
10431085	Tongji Hospital	40	19.7	27.4667	Yes	Alive	278
10438981	Tongji Hospital	65	19.7667	19.7667	No	Alive	214
10432778	Tongji Hospital	67	19.8	19.8	No	Alive	236
10454685	Tongji Hospital	29	19.8333	19.8333	No	Alive	256
10436887	Tongji Hospital	43	19.8667	77.7667	Yes	Alive	88
10511741	Tongji Hospital	29	19.9	19.9	No	Alive	307
10465943	Tongji Hospital	50	19.9	203.2	Yes	Alive	216
10450356	Tongji Hospital	83	20	20	No	Alive	234
10433910	Tongji Hospital	54	20.0667	20.0667	No	Alive	325
10450723	Tongji Hospital	37	20.0667	20.0667	No	Alive	359
10440647	Tongji Hospital	59	20.2667	20.2667	No	Alive	356
10435147	Tongji Hospital	19	20.3	20.3	No	Alive	421
10506244	Tongji Hospital	49	20.4	20.4	No	Alive	475
10446409	Tongji Hospital	69	20.4333	20.4333	No	Alive	238
10441467	Tongji Hospital	50	20.4667	20.4667	No	Alive	298
10865488	Tongji Hospital	43	20.4667	33.5667	Yes	Alive	136
10431820	Tongji Hospital	55	20.6	64.1	Yes	Alive	248
10488112	Tongji Hospital	51	20.6333	21.9333	Yes	Alive	350
10443778	Tongji Hospital	48	20.7	33.5333	Yes	Alive	458
10450506	Tongji Hospital	50	20.8333	20.8333	No	Alive	171
10949357	Tongji Hospital	47	20.8333	20.8333	No	Alive	197
10419048	Tongji Hospital	49	20.8667	37.6	Yes	Dead	333
10440094	Tongji Hospital	40	20.9333	45.3333	Yes	Alive	123
10438683	Tongji Hospital	45	20.9667	33.7333	Yes	Alive	318
10421471	Tongji Hospital	34	21.0667	32.8	Yes	Dead	283
10437307	Tongji Hospital	27	21.1333	21.1333	No	Alive	249
10912665	Tongji Hospital	49	21.2333	21.6	Yes	Alive	317
10432906	Tongji Hospital	40	21.3	21.3	No	Alive	219
10448080	Tongji Hospital	52	21.3	21.3	No	Alive	222
10431516	Tongji Hospital	72	21.3	21.3	No	Alive	229
10505036	Tongji Hospital	55	21.3	21.3	No	Alive	234
10434933	Tongji Hospital	52	21.3	21.3	No	Alive	239
10457607	Tongji Hospital	44	21.3	21.3	No	Alive	247
10443787	Tongji Hospital	55	21.3	21.3	No	Alive	391
10433885	Tongji Hospital	54	21.3333	21.3333	No	Alive	212
10434385	Tongji Hospital	48	21.3333	21.3333	No	Alive	235
10441309	Tongji Hospital	48	21.3333	21.3333	No	Alive	241
10434966	Tongji Hospital	55	21.3333	21.3333	No	Alive	249
10457770	Tongji Hospital	63	21.3333	21.3333	No	Alive	252
10448434	Tongji Hospital	18	21.3333	21.3333	No	Alive	315
10440720	Tongji Hospital	59	21.3333	21.3333	No	Alive	328
10430779	Tongji Hospital	50	21.3333	21.3333	No	Alive	368
10435078	Tongji Hospital	48	21.3333	21.3333	No	Alive	375
10446186	Tongji Hospital	66	21.3667	21.3667	No	Alive	205
10469349	Tongji Hospital	44	21.3667	21.3667	No	Alive	335
10457014	Tongji Hospital	25	21.3667	21.3667	No	Alive	498
10439769	Tongji Hospital	50	21.3667	21.3667	No	Alive	79
10280040	Tongji Hospital	65	21.3667	21.9333	Yes	Alive	233
10434290	Tongji Hospital	46	21.4	21.4	No	Alive	211
10444273	Tongji Hospital	47	21.4	21.4	No	Alive	287
10444544	Tongji Hospital	47	21.4	21.4	No	Alive	295
10449211	Tongji Hospital	44	21.4333	21.4333	No	Alive	184
10499050	Tongji Hospital	45	21.4333	21.4333	No	Alive	265
10454555	Tongji Hospital	43	21.4333	37	Yes	Alive	307
10441031	Tongji Hospital	61	21.4333	58.5667	Yes	Alive	197
10446526	Tongji Hospital	71	21.4667	21.4667	No	Alive	563
10437293	Tongji Hospital	57	21.5	21.5	No	Alive	270
10479019	Tongji Hospital	63	21.8	21.8	No	Alive	107
10446988	Tongji Hospital	51	21.8	21.8	No	Alive	299
10458054	Tongji Hospital	48	21.8	21.8	No	Alive	362
10446482	Tongji Hospital	50	21.8333	21.8333	No	Alive	223
10440780	Tongji Hospital	55	21.8333	21.8333	No	Alive	240
10449897	Tongji Hospital	48	21.8333	48.7667	Yes	Alive	108
10420328	Tongji Hospital	40	21.8333	76.7333	Yes	Alive	247
10494165	Tongji Hospital	52	21.8667	21.8667	No	Alive	308
10442016	Tongji Hospital	64	21.8667	38.7667	Yes	Alive	166
10437232	Tongji Hospital	49	21.9	61.9667	Yes	Alive	352
10431200	Tongji Hospital	52	21.9333	21.9333	No	Alive	191
10435975	Tongji Hospital	41	21.9333	21.9333	No	Alive	433
10450812	Tongji Hospital	44	21.9333	21.9333	No	Alive	490
10435355	Tongji Hospital	51	22	22	No	Alive	415
10452823	Tongji Hospital	49	22.1	22.1	Dead	Dead	477
10516806	Tongji Hospital	56	22.1333	22.1333	Yes	Alive	217
10437321	Tongji Hospital	61	22.1333	22.1333	No	Alive	325
10431875	Tongji Hospital	39	22.2333	22.2333	No	Alive	414
10433704	Tongji Hospital	46	22.2667	22.2667	No	Alive	377
10446247	Tongji Hospital	42	22.3	22.3	No	Alive	189
10479787	Tongji Hospital	47	22.3	40.1333	Yes	Alive	223
896961	Tongji Hospital	48	22.3	42.4	Yes	Alive	218
10433170	Tongji Hospital	62	22.3333	65.1333	Yes	Alive	314
10483655	Tongji Hospital	70	22.3667	22.3667	No	Alive	446
10511597	Tongji Hospital	39	22.3667	25.8333	Yes	Alive	322
10430903	Tongji Hospital	46	22.3667	44.2333	Yes	Alive	162
10439017	Tongji Hospital	51	22.3667	34.6667	Yes	Dead	274
10434783	Tongji Hospital	39	22.5	53.6333	Yes	Alive	384
10446458	Tongji Hospital	48	22.5333	18.3	Yes	Alive	540
10472976	Tongji Hospital	36	22.6333	22.6333	No	Alive	249
10461061	Tongji Hospital	45	22.9	22.9	No	Alive	279
10431438	Tongji Hospital	46	23.0333	36.6667	Yes	Alive	327
10422825	Tongji Hospital	58	23.1667	58.1	Yes	Alive	454
10438403	Tongji Hospital	54	23.3	23.3	No	Alive	268
10435827	Tongji Hospital	56	23.3333	23.3333	No	Alive	182
10428657	Tongji Hospital	58	23.4	23.4	No	Alive	141
10422733	Tongji Hospital	49	23.4	55.3333	Yes	Alive	239
10440868	Tongji Hospital	51	23.4333	23.4333	No	Alive	228
10484996	Tongji Hospital	52	23.5333	36.9	Yes	Alive	228
10452214	Tongji Hospital	40	23.5667	23.5667	No	Alive	218
10451849	Tongji Hospital	45	23.6667	23.6667	No	Alive	225
10520335	Tongji Hospital	22	23.6667	23.6667	No	Alive	616
10434536	Tongji Hospital	64	23.6667	24.3667	Yes	Alive	123
10433498	Tongji Hospital	47	23.7667	37.9	Yes	Alive	359
5150442	Tongji Hospital	39	23.8667	58.6	Yes	Alive	144
10468621	Tongji Hospital	41	24	24	No	Alive	197
10487109	Tongji Hospital	52	24	24	No	Alive	297
10477419	Tongji Hospital	66	24	37.6667	Yes	Dead	250
10432349	Tongji Hospital	36	24.0333	24.0333	No	Alive	215
10442276	Tongji Hospital	17	24.1333	24.1333	No	Alive	161
5112316	Tongji Hospital	57	24.2333	63.1	Yes	Alive	215
10436435	Tongji Hospital	49	24.2667	24.2667	No	Alive	264
10433794	Tongji Hospital	39	24.2667	24.2667	No	Alive	485
10484995	Tongji Hospital	43	24.3	36.6667	Yes	Alive	343
10440571	Tongji Hospital	56	24.3667	24.3667	No	Alive	158
10438756	Tongji Hospital	58	24.3667	24.3667	No	Alive	239
10438728	Tongji Hospital	65	24.3667	24.3667	No	Alive	244
10442184	Tongji Hospital	49	24.3667	24.3667	No	Alive	244
10431500	Tongji Hospital	27	24.3667	24.3667	No	Alive	277
10514514	Tongji Hospital	59	24.3667	24.3667	No	Alive	299
10510699	Tongji Hospital	36	24.3667	24.3667	No	Alive	306
10428623	Tongji Hospital	41	24.3667	24.3667	No	Alive	311
10433283	Tongji Hospital	52	24.3667	24.3667	No	Alive	344
10434270	Tongji Hospital	41	24.3667	24.3667	No	Alive	369
10466461	Tongji Hospital	48	24.3667	86.9	Yes	Dead	193
10440860	Tongji Hospital	65	24.4	24.4	No	Alive	141
10446243	Tongji Hospital	53	24.4	24.4	No	Alive	161
10437016	Tongji Hospital	46	24.4	24.4	No	Alive	233
10439018	Tongji Hospital	49	24.4	24.4	No	Alive	246
10483217	Tongji Hospital	78	24.4333	24.4333	No	Alive	163
10432830	Tongji Hospital	53	24.4333	24.4333	No	Alive	181
3278905	Tongji Hospital	36	24.4333	24.4333	No	Alive	267
10442345	Tongji Hospital	63	24.4333	24.4333	No	Alive	294
10434289	Tongji Hospital	40	24.4667	24.4667	No	Alive	262
10434890	Tongji Hospital	59	24.4667	24.4667	No	Alive	269
10510599	Tongji Hospital	57	24.5	24.5	No	Alive	216
10510484	Tongji Hospital	64	24.5	24.5	No	Alive	228
10429863	Tongji Hospital	68	24.5	24.5	No	Alive	250
10446468	Tongji Hospital	50	24.5	24.5	No	Alive	513
10433288	Tongji Hospital	68	24.5333	24.5333	No	Alive	211
10796659	Tongji Hospital	50	24.5333	24.5333	No	Alive	461
10478589	Tongji Hospital	42	24.5667	24.5667	No	Alive	412
10456365	Tongji Hospital	67	24.6	24.6	No	Alive	212
10437068	Tongji Hospital	45	24.6	24.6	No	Alive	225
10446431	Tongji Hospital	60	24.6667	24.6667	No	Alive	186
10436613	Tongji Hospital	53	24.6667	24.6667	No	Alive	223
10450198	Tongji Hospital	53	24.6667	24.6667	No	Alive	307
10466427	Tongji Hospital	46	24.6667	26.7	Yes	Alive	247
10456928	Tongji Hospital	49	24.7	24.7	No	Alive	132
10440351	Tongji Hospital	53	24.7333	24.7333	No	Alive	174
10432453	Tongji Hospital	49	24.8	24.8	No	Alive	287
10437201	Tongji Hospital	28	24.8667	24.8667	No	Alive	202
10478364	Tongji Hospital	29	24.9	24.9	No	Alive	321
10460658	Tongji Hospital	39	24.9333	24.9333	No	Alive	454
10473367	Tongji Hospital	52	24.9667	24.9667	No	Alive	218
10490971	Tongji Hospital	59	24.9667	24.9667	No	Alive	321
10439624	Tongji Hospital	61	25.0333	25.0333	No	Alive	292
10522404	Tongji Hospital	60	25.0667	25.0667	No	Alive	170
10438705	Tongji Hospital	52	25.0667	25.0667	No	Alive	328
10430219	Tongji Hospital	44	25.2	25.2	No	Alive	225
10461084	Tongji Hospital	55	25.3333	25.3333	No	Alive	196
3420469	Tongji Hospital	44	25.5	26.6333	Yes	Dead	291
10431349	Tongji Hospital	54	25.5667	24.3667	Yes	Alive	275
10446576	Tongji Hospital	57	25.6	25.6	No	Alive	201
10450209	Tongji Hospital	39	25.7333	25.7333	No	Alive	312
10850647	Tongji Hospital	50	25.9	29.4667	Yes	Alive	226
10434208	Tongji Hospital	50	25.9333	60.8667	Yes	Alive	130
10429768	Tongji Hospital	38	26.0667	26.0667	No	Alive	201
10429890	Tongji Hospital	49	26.1	26.1	No	Alive	191
4288455	Tongji Hospital	43	26.1667	37.4333	Yes	Dead	269
10436992	Tongji Hospital	32	26.2667	26.2667	No	Alive	605
10439073	Tongji Hospital	46	26.3333	45.6667	Yes	Alive	251
10474931	Tongji Hospital	45	26.3333	41.9333	Yes	Dead	431
10443197	Tongji Hospital	58	26.6	46.0333	Yes	Dead	204
10456924	Tongji Hospital	61	26.8	26.8	No	Alive	251
10466989	Tongji Hospital	61	26.8333	30.6	Yes	Alive	312
10524039	Tongji Hospital	34	26.8667	26.8667	No	Alive	290
10434018	Tongji Hospital	49	26.9333	63.9667	Yes	Alive	180
10424355	Tongji Hospital	55	26.9333	47.8667	Yes	Dead	423
10799211	Tongji Hospital	54	27.0333	27.0333	No	Alive	210
1310319	Tongji Hospital	42	27.0667	39.2	Yes	Alive	132
10441258	Tongji Hospital	42	27.1667	27.1667	No	Alive	240
10493525	Tongji Hospital	50	27.2333	61.5	Yes	Alive	181
10446517	Tongji Hospital	63	27.3667	49.1667	Yes	Alive	188
10528766	Tongji Hospital	44	27.3667	79.5	Yes	Alive	219
10829794	Tongji Hospital	47	27.3667	86.8333	Yes	Alive	277
1198409	Tongji Hospital	49	27.4333	39.9333	Yes	Alive	314
10470320	Tongji Hospital	59	27.5	27.5	No	Alive	255
10450306	Tongji Hospital	44	27.5667	27.5667	No	Alive	198
893439	Tongji Hospital	50	27.6333	61.2333	Yes	Dead	386
10431080	Tongji Hospital	46	27.7333	27.7333	No	Alive	428
10850700	Tongji Hospital	53	27.8	29.5	Yes	Alive	217
10438438	Tongji Hospital	43	27.8667	27.8667	No	Alive	350
10422928	Tongji Hospital	53	28.6333	28.6333	No	Alive	472
10451016	Tongji Hospital	58	28.7	47.8333	Yes	Dead	278
10432713	Tongji Hospital	54	28.8667	57.6667	Yes	Alive	476
259567	Tongji Hospital	37	28.9	46.4	Yes	Dead	264
10447538	Tongji Hospital	53	28.9333	28.9333	No	Alive	152
10439514	Tongji Hospital	44	29	29	No	Alive	390
10439338	Tongji Hospital	48	29.1	29.1	No	Alive	305
10471521	Tongji Hospital	52	29.2	45.6667	Yes	Alive	170
835517	Tongji Hospital	45	29.3	47.1	Yes	Alive	178
10457517	Tongji Hospital	63	29.4	36.6	Yes	Alive	370
10469604	Tongji Hospital	46	29.4667	30.9	Yes	Alive	648
10418429	Tongji Hospital	60	29.5333	57.8333	Yes	Alive	173
934965	Tongji Hospital	39	29.5333	63.8	Yes	Dead	260
10496736	Tongji Hospital	36	29.7333	29.7333	No	Alive	264
10498912	Tongji Hospital	43	30.0333	69.9	Yes	Alive	22
4266667	Tongji Hospital	69	30.2	30.2	No	Alive	324
10435144	Tongji Hospital	40	30.2667	53.8333	Yes	Alive	216
869803	Tongji Hospital	56	30.3	55.9	Yes	Alive	226
10418165	Tongji Hospital	48	30.3667	54.7667	Yes	Alive	419
10494157	Tongji Hospital	54	30.4	30.4	No	Alive	202
10522179	Tongji Hospital	56	30.4	30.4	No	Alive	204
10438281	Tongji Hospital	34	30.4	30.4	No	Alive	232
10440536	Tongji Hospital	21	30.4	30.4	No	Alive	251
4482199	Tongji Hospital	52	30.4333	30.4333	No	Alive	136
10524316	Tongji Hospital	47	30.4333	30.4333	No	Alive	242
10496811	Tongji Hospital	17	30.4333	30.4333	No	Alive	280
10513250	Tongji Hospital	36	30.4333	30.4333	No	Alive	348
10430975	Tongji Hospital	41	30.5	30.5	No	Alive	360
10443950	Tongji Hospital	61	30.5	30.5	No	Alive	390
10502566	Tongji Hospital	40	30.6	30.6	No	Alive	288
2641031	Tongji Hospital	58	30.6	30.6	No	Alive	342
10493275	Tongji Hospital	54	30.6667	30.6667	No	Alive	179
10511973	Tongji Hospital	51	30.7	42.2	Yes	Alive	234
10501235	Tongji Hospital	53	30.7333	30.7333	No	Alive	236
10446093	Tongji Hospital	63	30.7667	30.7667	No	Alive	353
10432660	Tongji Hospital	40	31.1333	31.1333	No	Alive	283
10465260	Tongji Hospital	43	31.1333	34.1333	Yes	Dead	205
10442912	Tongji Hospital	45	31.1667	67.4333	Yes	Alive	170
10446997	Tongji Hospital	51	31.4	58.3333	Yes	Dead	345
10461283	Tongji Hospital	50	31.5	56.7667	Yes	Alive	257
10496134	Tongji Hospital	43	31.5	70.1667	Yes	Alive	427
2107095	Tongji Hospital	45	31.8	53.6667	Yes	Alive	125
10428122	Tongji Hospital	65	31.9333	31.9333	No	Alive	260
10490772	Tongji Hospital	65	32.1333	32.1333	No	Alive	167
10461656	Tongji Hospital	50	32.1333	69.4333	Yes	Dead	279
4270465	Tongji Hospital	36	32.2667	34.2	Yes	Alive	287
10483928	Tongji Hospital	51	32.7	36.3667	Yes	Alive	241
10436827	Tongji Hospital	61	32.7667	33.8667	Yes	Alive	156
5229161	Tongji Hospital	50	32.8333	65.4	Yes	Alive	220
10504892	Tongji Hospital	50	32.9	32.9	No	Alive	218
10438815	Tongji Hospital	55	32.9667	65.5	Yes	Alive	201
10493221	Tongji Hospital	36	33.4667	33.4667	No	Alive	191
10472929	Tongji Hospital	47	33.4667	33.4667	No	Alive	266
10496272	Tongji Hospital	46	33.5667	33.5667	No	Alive	327
10431611	Tongji Hospital	43	33.5667	33.5667	No	Alive	608
10501613	Tongji Hospital	51	33.6	33.6	No	Alive	484
10515027	Tongji Hospital	51	34.3	34.7	Yes	Alive	207
10498859	Tongji Hospital	41	34.3333	34.3333	No	Alive	162
10436736	Tongji Hospital	29	34.3667	34.3667	No	Alive	312
10466325	Tongji Hospital	60	34.5	42.3667	Yes	Alive	361
[truncated: 405 more rows]
