# Supplementary material for: Platelet RNA signature independently predicts ovarian cancer prognosis by deep learning neural network model
Source: Protein Cell. 2022 Nov 7;14(8):618–22. doi: 10.1093/procel/pwac053 (PMC10392027; doi:10.1093/procel/pwac053)
Supplement: pwac053_suppl_Supplementary_Table_S3 [file pwac053_suppl_supplementary_table_s3.xlsx]

## Sheet: Gene panel
ensembl_gene_id	hazard_ratio	ci_lower95	ci_upper95	coxp	hgnc_symbol	entrezgene_id	chromosome_name	start_position	end_position	strand	gene_biotype	description
ENSG00000125457	0.192418	0.0841135	0.440175	9.47955e-05	MIF4GD	57409	17	75266228	75271231	-1	protein_coding	MIF4G domain containing [Source:HGNC Symbol;Acc:HGNC:24030]
ENSG00000189045	0.67833	0.536073	0.858338	0.00122915	ANKDD1B	728780	5	75611182	75681773	1	protein_coding	ankyrin repeat and death domain containing 1B [Source:HGNC Symbol;Acc:HGNC:32525]
ENSG00000211829	0.66766	0.495384	0.899847	0.00797779	TRDC		14	22462932	22465787	1	TR_C_gene	T cell receptor delta constant [Source:HGNC Symbol;Acc:HGNC:12253]
ENSG00000101246	0.453557	0.276159	0.744911	0.00178825	ARFRP1	10139	20	63698642	63708025	-1	protein_coding	ADP ribosylation factor related protein 1 [Source:HGNC Symbol;Acc:HGNC:662]
ENSG00000104805	0.233086	0.103811	0.523346	0.000417114	NUCB1	4924	19	48900312	48923372	1	protein_coding	nucleobindin 1 [Source:HGNC Symbol;Acc:HGNC:8043]
ENSG00000137817	0.475752	0.271893	0.83246	0.00925911	PARP6	56965	15	72241181	72272999	-1	protein_coding	poly(ADP-ribose) polymerase family member 6 [Source:HGNC Symbol;Acc:HGNC:26921]
ENSG00000160221	2.30967	1.16332	4.58568	0.0167444	GATD3	8209	21	44133610	44210114	1	protein_coding	glutamine amidotransferase class 1 domain containing 3 [Source:HGNC Symbol;Acc:HGNC:1273]
ENSG00000163898	3.25903	1.9624	5.4124	4.99941e-06	LIPH	200879	3	185506262	185552588	-1	protein_coding	lipase H [Source:HGNC Symbol;Acc:HGNC:18483]
ENSG00000179761	0.602816	0.48854	0.743823	2.3629e-06	PIPOX	51268	17	28950513	29057216	1	protein_coding	pipecolic acid and sarcosine oxidase [Source:HGNC Symbol;Acc:HGNC:17804]
ENSG00000186787	0.60022	0.443973	0.811455	0.00090669	SPIN2B	474343	X	57118551	57121548	-1	protein_coding	spindlin family member 2B [Source:HGNC Symbol;Acc:HGNC:33147]
ENSG00000204256	0.519587	0.29392	0.918515	0.024299	BRD2	6046	6	32968594	32981505	1	protein_coding	bromodomain containing 2 [Source:HGNC Symbol;Acc:HGNC:1103]
ENSG00000214253	0.444309	0.226752	0.8706	0.0180921	FIS1	51024	7	101239458	101252316	-1	protein_coding	fission, mitochondrial 1 [Source:HGNC Symbol;Acc:HGNC:21689]
ENSG00000106484	0.834974	0.717237	0.972038	0.0200357	MEST	4232	7	130486171	130506465	1	protein_coding	mesoderm specific transcript [Source:HGNC Symbol;Acc:HGNC:7028]
ENSG00000143771	1.48103	1.13515	1.9323	0.00380282	CNIH4	29097	1	224356858	224379459	1	protein_coding	cornichon family AMPA receptor auxiliary protein 4 [Source:HGNC Symbol;Acc:HGNC:25013]
ENSG00000204463	0.599748	0.374369	0.960809	0.0334835	BAG6	7917	6	31639028	31652705	-1	protein_coding	BAG cochaperone 6 [Source:HGNC Symbol;Acc:HGNC:13919]
ENSG00000222041	2.29209	1.51491	3.46798	8.64324e-05	CYTOR	112597	2	87454781	87636740	1	lncRNA	cytoskeleton regulator RNA [Source:HGNC Symbol;Acc:HGNC:28717]
ENSG00000152556	0.352203	0.202128	0.613705	0.000230303	PFKM	5213	12	48105139	48146404	1	protein_coding	phosphofructokinase, muscle [Source:HGNC Symbol;Acc:HGNC:8877]
ENSG00000034510	2.36165	1.45839	3.82434	0.000475394	TMSB10	9168	2	84905656	84906671	1	protein_coding	thymosin beta 10 [Source:HGNC Symbol;Acc:HGNC:11879]
ENSG00000113812	0.709299	0.57306	0.877926	0.00159751	ACTR8	93973	3	53867066	53882152	-1	protein_coding	actin related protein 8 [Source:HGNC Symbol;Acc:HGNC:14672]
ENSG00000120008	0.397528	0.237773	0.66462	0.000434906	WDR11	55717	10	120851305	120909524	1	protein_coding	WD repeat domain 11 [Source:HGNC Symbol;Acc:HGNC:13831]
ENSG00000175161	0.845633	0.726635	0.984118	0.0302458	CADM2	253559	3	84958989	86074429	1	protein_coding	cell adhesion molecule 2 [Source:HGNC Symbol;Acc:HGNC:29849]
ENSG00000217275	0.531579	0.37781	0.747932	0.000286633			6	26202156	26202654	1	processed_pseudogene	ribosomal protein S10 (RPS10) pseudogene
ENSG00000100519	1.85322	1.05219	3.26405	0.0326686	PSMC6	5706	14	52707178	52728590	1	protein_coding	proteasome 26S subunit, ATPase 6 [Source:HGNC Symbol;Acc:HGNC:9553]
ENSG00000105698	0.533012	0.361169	0.786616	0.00153145	USF2	7392	19	35268962	35279821	1	protein_coding	upstream transcription factor 2, c-fos interacting [Source:HGNC Symbol;Acc:HGNC:12594]
ENSG00000130592	0.602657	0.378475	0.959628	0.0328764	LSP1	4046	11	1850904	1892267	1	protein_coding	lymphocyte specific protein 1 [Source:HGNC Symbol;Acc:HGNC:6707]
ENSG00000147168	0.672482	0.495393	0.912876	0.0109423	IL2RG	3561	X	71107404	71112108	-1	protein_coding	interleukin 2 receptor subunit gamma [Source:HGNC Symbol;Acc:HGNC:6010]
ENSG00000166337	0.315967	0.178737	0.55856	7.38545e-05	TAF10	6881	11	6606294	6612539	-1	protein_coding	TATA-box binding protein associated factor 10 [Source:HGNC Symbol;Acc:HGNC:11543]
ENSG00000213445	0.641752	0.470627	0.8751	0.00506105	SIPA1	6494	11	65638101	65650918	1	protein_coding	signal-induced proliferation-associated 1 [Source:HGNC Symbol;Acc:HGNC:10885]
ENSG00000011009	0.637807	0.450913	0.902165	0.011025	LYPLA2	11313	1	23791145	23795539	1	protein_coding	lysophospholipase 2 [Source:HGNC Symbol;Acc:HGNC:6738]
ENSG00000105939	1.95222	1.24967	3.04973	0.00329022	ZC3HAV1	56829	7	139043515	139132122	-1	protein_coding	zinc finger CCCH-type containing, antiviral 1 [Source:HGNC Symbol;Acc:HGNC:23721]
ENSG00000198301	0.723159	0.544261	0.96086	0.0253969	SDAD1	55153	4	75940950	75990962	-1	protein_coding	SDA1 domain containing 1 [Source:HGNC Symbol;Acc:HGNC:25537]
ENSG00000213753	0.625878	0.432672	0.905356	0.0128527	CENPBD2P	65996	19	58573503	58605223	1	transcribed_processed_pseudogene	CENPB DNA-binding domains containing 2, pseudogene [Source:HGNC Symbol;Acc:HGNC:28421]
ENSG00000249992	0.603722	0.413751	0.880916	0.00885347	TMEM158	25907	3	45224466	45226287	-1	protein_coding	transmembrane protein 158 [Source:HGNC Symbol;Acc:HGNC:30293]
ENSG00000100316	0.212787	0.109985	0.411676	4.31104e-06	RPL3	6122	22	39312882	39320389	-1	protein_coding	ribosomal protein L3 [Source:HGNC Symbol;Acc:HGNC:10332]
ENSG00000124733	0.195501	0.0876275	0.436173	6.70645e-05	MEA1	4201	6	43011143	43016868	-1	protein_coding	male-enhanced antigen 1 [Source:HGNC Symbol;Acc:HGNC:6986]
ENSG00000141431	0.796855	0.686337	0.925169	0.00287312	ASXL3	80816	18	33578219	33751195	1	protein_coding	ASXL transcriptional regulator 3 [Source:HGNC Symbol;Acc:HGNC:29357]
ENSG00000163479	0.434694	0.270966	0.697355	0.000550902	SSR2	6746	1	156009048	156020951	-1	protein_coding	signal sequence receptor subunit 2 [Source:HGNC Symbol;Acc:HGNC:11324]
ENSG00000198574	0.851146	0.738822	0.980548	0.025615	SH2D1B	117157	1	162395268	162412138	-1	protein_coding	SH2 domain containing 1B [Source:HGNC Symbol;Acc:HGNC:30416]
ENSG00000039650	0.673636	0.518103	0.87586	0.00318197	PNKP	11284	19	49859882	49878351	-1	protein_coding	polynucleotide kinase 3'-phosphatase [Source:HGNC Symbol;Acc:HGNC:9154]
ENSG00000124172	2.66659	1.38306	5.14128	0.00340989	ATP5F1E	514	20	59025475	59032345	-1	protein_coding	ATP synthase F1 subunit epsilon [Source:HGNC Symbol;Acc:HGNC:838]
ENSG00000139168	2.07682	1.19663	3.60442	0.0093735	ZCRB1	85437	12	42312086	42326257	-1	protein_coding	zinc finger CCHC-type and RNA binding motif containing 1 [Source:HGNC Symbol;Acc:HGNC:29620]
ENSG00000162736	0.483637	0.349364	0.669516	1.19865e-05	NCSTN	23385	1	160343294	160358952	1	protein_coding	nicastrin [Source:HGNC Symbol;Acc:HGNC:17091]
ENSG00000164237	1.38745	1.06823	1.80207	0.0141005	CMBL	134147	5	10275875	10307902	-1	protein_coding	carboxymethylenebutenolidase homolog [Source:HGNC Symbol;Acc:HGNC:25090]
ENSG00000165458	0.635325	0.469725	0.859306	0.00323923	INPPL1	3636	11	72223701	72239147	1	protein_coding	inositol polyphosphate phosphatase like 1 [Source:HGNC Symbol;Acc:HGNC:6080]
ENSG00000167705	0.708012	0.505829	0.991007	0.0441547	RILP	83547	17	1646145	1649866	-1	protein_coding	Rab interacting lysosomal protein [Source:HGNC Symbol;Acc:HGNC:30266]
ENSG00000169583	0.752459	0.584302	0.969011	0.0275315	CLIC3	9022	9	136994608	136996568	-1	protein_coding	chloride intracellular channel 3 [Source:HGNC Symbol;Acc:HGNC:2064]
ENSG00000183741	0.481609	0.318445	0.728376	0.000537044	CBX6	23466	22	38861422	38872249	-1	protein_coding	chromobox 6 [Source:HGNC Symbol;Acc:HGNC:1556]
ENSG00000186517	0.547956	0.368916	0.813886	0.00288072	ARHGAP30	257106	1	161046946	161069970	-1	protein_coding	Rho GTPase activating protein 30 [Source:HGNC Symbol;Acc:HGNC:27414]
ENSG00000196735	0.774786	0.648399	0.92581	0.00497927	HLA-DQA1	3117	6	32628179	32647062	1	protein_coding	major histocompatibility complex, class II, DQ alpha 1 [Source:HGNC Symbol;Acc:HGNC:4942]
ENSG00000081377	0.5204	0.344483	0.786153	0.00191552	CDC14B	8555	9	96490241	96619843	-1	protein_coding	cell division cycle 14B [Source:HGNC Symbol;Acc:HGNC:1719]
ENSG00000180596	3.23369	1.95305	5.35406	5.06875e-06	H2BC4	8347	6	26114873	26123926	-1	protein_coding	H2B clustered histone 4 [Source:HGNC Symbol;Acc:HGNC:4757]
ENSG00000053371	1.47234	1.05744	2.05003	0.0219816	AKR7A2	8574	1	19303965	19312144	-1	protein_coding	aldo-keto reductase family 7 member A2 [Source:HGNC Symbol;Acc:HGNC:389]
ENSG00000109381	1.40405	1.0068	1.95805	0.0455111	ELF2	1998	4	139028112	139177218	-1	protein_coding	E74 like ETS transcription factor 2 [Source:HGNC Symbol;Acc:HGNC:3317]
ENSG00000186566	0.600558	0.39436	0.914571	0.0174967	GPATCH8	23131	17	44395281	44503430	-1	protein_coding	G-patch domain containing 8 [Source:HGNC Symbol;Acc:HGNC:29066]
ENSG00000223553	1.21466	1.08478	1.36009	0.000750474	SMPD4P1		22	20602595	20656914	-1	transcribed_unprocessed_pseudogene	sphingomyelin phosphodiesterase 4 pseudogene 1 [Source:HGNC Symbol;Acc:HGNC:39673]
ENSG00000257702	0.768796	0.62723	0.942315	0.0113357	LBX2-AS1	151534	2	74502552	74505091	1	lncRNA	LBX2 antisense RNA 1 [Source:HGNC Symbol;Acc:HGNC:25136]
ENSG00000132604	0.647603	0.439588	0.954052	0.0279553	TERF2	7014	16	69355567	69408571	-1	protein_coding	telomeric repeat binding factor 2 [Source:HGNC Symbol;Acc:HGNC:11729]
ENSG00000147677	0.199414	0.100352	0.396265	4.18468e-06	EIF3H	8667	8	116642130	116766925	-1	protein_coding	eukaryotic translation initiation factor 3 subunit H [Source:HGNC Symbol;Acc:HGNC:3273]
ENSG00000158122	1.47395	1.06739	2.03538	0.018472	PRXL2C	195827	9	96639577	96655317	-1	protein_coding	peroxiredoxin like 2C [Source:HGNC Symbol;Acc:HGNC:16881]
ENSG00000188313	2.23478	1.43294	3.4853	0.000390466	PLSCR1	5359	3	146515180	146544856	-1	protein_coding	phospholipid scramblase 1 [Source:HGNC Symbol;Acc:HGNC:9092]
ENSG00000112339	1.43818	1.04611	1.97722	0.0252534	HBS1L	10767	6	134960378	135103056	-1	protein_coding	HBS1 like translational GTPase [Source:HGNC Symbol;Acc:HGNC:4834]
ENSG00000114850	1.87578	1.07981	3.25849	0.0255836	SSR3	6747	3	156539553	156555149	-1	protein_coding	signal sequence receptor subunit 3 [Source:HGNC Symbol;Acc:HGNC:11325]
ENSG00000149218	2.07969	1.23697	3.49652	0.00574078	ENDOD1	23052	11	95089846	95132645	1	protein_coding	endonuclease domain containing 1 [Source:HGNC Symbol;Acc:HGNC:29129]
ENSG00000152760	0.795349	0.658948	0.959985	0.0170606	DYNLT5	200132	1	66752459	66779047	1	protein_coding	dynein light chain Tctex-type family member 5 [Source:HGNC Symbol;Acc:HGNC:26882]
ENSG00000065534	0.276725	0.157319	0.486759	8.24629e-06	MYLK	4638	3	123610049	123884332	-1	protein_coding	myosin light chain kinase [Source:HGNC Symbol;Acc:HGNC:7590]
ENSG00000095739	1.24469	1.02856	1.50624	0.0244928	BAMBI	25805	10	28677510	28682932	1	protein_coding	BMP and activin membrane bound inhibitor [Source:HGNC Symbol;Acc:HGNC:30251]
ENSG00000106615	2.13495	1.32165	3.44872	0.00193676	RHEB	6009	7	151466012	151520120	-1	protein_coding	Ras homolog, mTORC1 binding [Source:HGNC Symbol;Acc:HGNC:10011]
ENSG00000110367	0.406104	0.25795	0.63935	9.95481e-05	DDX6	1656	11	118747763	118791164	-1	protein_coding	DEAD-box helicase 6 [Source:HGNC Symbol;Acc:HGNC:2747]
ENSG00000171385	0.762716	0.628543	0.92553	0.00607116	KCND3	3752	1	111770662	111989668	-1	protein_coding	potassium voltage-gated channel subfamily D member 3 [Source:HGNC Symbol;Acc:HGNC:6239]
ENSG00000124788	1.77741	1.22527	2.57836	0.00244249	ATXN1	6310	6	16299112	16761491	-1	protein_coding	ataxin 1 [Source:HGNC Symbol;Acc:HGNC:10548]
ENSG00000138801	0.421077	0.233629	0.758923	0.00400491	PAPSS1	9061	4	107590276	107720234	-1	protein_coding	3'-phosphoadenosine 5'-phosphosulfate synthase 1 [Source:HGNC Symbol;Acc:HGNC:8603]
ENSG00000145247	1.66056	1.23598	2.23099	0.0007622	OCIAD2	132299	4	48885019	48906937	-1	protein_coding	OCIA domain containing 2 [Source:HGNC Symbol;Acc:HGNC:28685]
ENSG00000145979	1.46059	1.0164	2.09889	0.0405702	TBC1D7	51256	6	13266542	13328583	-1	protein_coding	TBC1 domain family member 7 [Source:HGNC Symbol;Acc:HGNC:21066]
ENSG00000168883	0.418947	0.191889	0.914678	0.0289751	USP39	10713	2	85602856	85649283	1	protein_coding	ubiquitin specific peptidase 39 [Source:HGNC Symbol;Acc:HGNC:20071]
ENSG00000196072	1.7846	1.09494	2.90865	0.0201313	BLOC1S2	282991	10	100273280	100286680	-1	protein_coding	biogenesis of lysosomal organelles complex 1 subunit 2 [Source:HGNC Symbol;Acc:HGNC:20984]
ENSG00000197122	0.461601	0.326183	0.65324	1.28065e-05	SRC	6714	20	37344685	37406050	1	protein_coding	SRC proto-oncogene, non-receptor tyrosine kinase [Source:HGNC Symbol;Acc:HGNC:11283]
ENSG00000072135	0.451426	0.292521	0.696651	0.000327076	PTPN18	26469	2	130356045	130375405	1	protein_coding	protein tyrosine phosphatase non-receptor type 18 [Source:HGNC Symbol;Acc:HGNC:9649]
ENSG00000127314	4.81788	2.48026	9.35868	3.46144e-06	RAP1B	5908	12	68610855	68671901	1	protein_coding	RAP1B, member of RAS oncogene family [Source:HGNC Symbol;Acc:HGNC:9857]
ENSG00000163539	1.52694	1.16824	1.99578	0.00194736	CLASP2	23122	3	33496245	33718356	-1	protein_coding	cytoplasmic linker associated protein 2 [Source:HGNC Symbol;Acc:HGNC:17078]
ENSG00000006451	1.53442	1.05045	2.24136	0.0267912	RALA	5898	7	39623565	39708120	1	protein_coding	RAS like proto-oncogene A [Source:HGNC Symbol;Acc:HGNC:9839]
ENSG00000102316	0.148066	0.0686335	0.319431	1.12139e-06	MAGED2	10916	X	54807599	54816015	1	protein_coding	MAGE family member D2 [Source:HGNC Symbol;Acc:HGNC:16353]
ENSG00000138029	2.44548	1.14073	5.24256	0.0215398	HADHB	3032	2	26243170	26290465	1	protein_coding	hydroxyacyl-CoA dehydrogenase trifunctional multienzyme complex subunit beta [Source:HGNC Symbol;Acc:HGNC:4803]
ENSG00000226979	0.537197	0.423778	0.680971	2.81413e-07	LTA	4049	6	31572054	31574324	1	protein_coding	lymphotoxin alpha [Source:HGNC Symbol;Acc:HGNC:6709]
ENSG00000175606	1.1749	1.00487	1.37371	0.043293	TMEM70	54968	8	73972437	73982783	1	protein_coding	transmembrane protein 70 [Source:HGNC Symbol;Acc:HGNC:26050]
ENSG00000197459	0.609809	0.417717	0.890236	0.0103987
ENSG00000204628	0.146414	0.063056	0.339969	7.81692e-06	RACK1	10399	5	181236897	181248096	-1	protein_coding	receptor for activated C kinase 1 [Source:HGNC Symbol;Acc:HGNC:4399]
ENSG00000063244	0.326962	0.206894	0.516709	1.68634e-06	U2AF2	11338	19	55654146	55674716	1	protein_coding	U2 small nuclear RNA auxiliary factor 2 [Source:HGNC Symbol;Acc:HGNC:23156]
ENSG00000064763	1.3612	1.03461	1.79088	0.0275933	FAR2	55711	12	29149016	29341121	1	protein_coding	fatty acyl-CoA reductase 2 [Source:HGNC Symbol;Acc:HGNC:25531]
ENSG00000082397	0.753145	0.573543	0.988989	0.0413881	EPB41L3	23136	18	5392381	5630700	-1	protein_coding	erythrocyte membrane protein band 4.1 like 3 [Source:HGNC Symbol;Acc:HGNC:3380]
ENSG00000102804	7.2464	2.94761	17.8145	1.59334e-05	TSC22D1	8848	13	44432143	44577147	-1	protein_coding	TSC22 domain family member 1 [Source:HGNC Symbol;Acc:HGNC:16826]
ENSG00000134882	0.453161	0.230615	0.890467	0.0216435	UBAC2	337867	13	99200774	99386504	1	protein_coding	UBA domain containing 2 [Source:HGNC Symbol;Acc:HGNC:20486]
ENSG00000143514	0.624928	0.396623	0.98465	0.0426982	TP53BP2	7159	1	223779893	223845954	-1	protein_coding	tumor protein p53 binding protein 2 [Source:HGNC Symbol;Acc:HGNC:12000]
ENSG00000171853	0.631997	0.454206	0.879382	0.00647695	TRAPPC12	51112	2	3379675	3485094	1	protein_coding	trafficking protein particle complex subunit 12 [Source:HGNC Symbol;Acc:HGNC:24284]
ENSG00000184922	0.595724	0.405856	0.874417	0.00816153	FMNL1	752	17	45221444	45247319	1	protein_coding	formin like 1 [Source:HGNC Symbol;Acc:HGNC:1212]
ENSG00000196182	0.36797	0.214417	0.631488	0.000285466	STK40	83931	1	36339624	36385924	-1	protein_coding	serine/threonine kinase 40 [Source:HGNC Symbol;Acc:HGNC:21373]
ENSG00000196407	1.92491	1.38601	2.67333	9.31036e-05	THEM5	284486	1	151847101	151853712	-1	protein_coding	thioesterase superfamily member 5 [Source:HGNC Symbol;Acc:HGNC:26755]
ENSG00000162366	0.729693	0.589161	0.903745	0.00388647	PDZK1IP1	10158	1	47183582	47191044	-1	protein_coding	PDZK1 interacting protein 1 [Source:HGNC Symbol;Acc:HGNC:16887]
ENSG00000172243	1.30939	1.02441	1.67366	0.0313564	CLEC7A	64581	12	10116777	10130258	-1	protein_coding	C-type lectin domain containing 7A [Source:HGNC Symbol;Acc:HGNC:14558]
ENSG00000189043	2.14084	1.20296	3.80994	0.00964564	NDUFA4	4697	7	10931943	10940153	-1	protein_coding	NDUFA4 mitochondrial complex associated [Source:HGNC Symbol;Acc:HGNC:7687]
ENSG00000237473	1.69342	1.1305	2.53662	0.0106211			3	173153737	173336965	1	lncRNA	novel transcript
